# Supplementary material for: An integrated analysis of the SOX2 microRNA response program in human pluripotent and nullipotent stem cell lines
Source: BMC Genomics. 2014 Aug 25;15:711. doi: 10.1186/1471-2164-15-711 (PMC4162954; doi:10.1186/1471-2164-15-711)
Supplement: Supplementary file 1 — Additional file 1: Table S1: Differentially regulated miRNAs in 2102Ep and NTera-2 cells. All differentially regulated miRNAs after SOX2 knock-down in 2102Ep and NTera-2 cells. (XLSX 17 KB) [file 12864_2014_6430_MOESM1_ESM.xlsx]

## Sheet: 2102Ep miRNA Expression
Differentially regulated miRNAs in 2102Ep (P ≤ 0.05)
Assay	miRBase ver. 20 Annotation	Fold Change	P-value
hsa-miR-196b	hsa-miR-196b-5p	17.7455	0.0001
hsa-miR-30d	hsa-miR-30d-5p	14.0591	0.0109
hsa-miR-375	hsa-miR-375	12.8938	0.0001
hsa-miR-143	hsa-miR-143-3p	11.1756	0.0494
hsa-miR-26b*	hsa-miR-26b-3p	10.6491	0.0023
hsa-miR-9*	hsa-miR-9-3p	5.1556	0.0004
hsa-miR-9	hsa-miR-9-5p	3.8263	0.0141
hsa-miR-139-5p	hsa-miR-139-5p	3.6699	0.0178
hsa-miR-181a-2*	hsa-miR-181a-2-3p	3.048	0.0132
hsa-miR-424	hsa-miR-424-5p	2.8745	0.0028
hsa-miR-27b	hsa-miR-27b-3p	2.755	0.0008
hsa-miR-138	hsa-miR-138-5p	2.7373	0.002
hsa-miR-380-5p	hsa-miR-380-5p	2.463	0.001
hsa-miR-152	hsa-miR-152-3p	2.4529	0.0425
hsa-miR-301b	hsa-miR-301b	2.244	0.0007
hsa-miR-374a*	hsa-miR-374a-3p	2.2258	0.0151
hsa-miR-30a-3p	hsa-miR-30a-3p	2.0831	0.036
hsa-miR-24	hsa-miR-24-3p	1.9565	0.017
hsa-miR-545*	hsa-miR-545-5p	1.9007	0.0185
hsa-miR-652	hsa-miR-652-3p	1.8554	0.022
hsa-miR-505*	hsa-miR-505-5p	1.8075	0.0014
hsa-miR-301	hsa-miR-301a-3p	1.7791	0.0376
hsa-miR-28	hsa-miR-28-5p	1.7144	0.0204
hsa-miR-628-5p	hsa-miR-628-5p	1.6774	0.0142
hsa-miR-572	hsa-miR-572	1.6763	0.0116
hsa-miR-539	hsa-miR-539-5p	1.5784	0.0245
hsa-miR-149	hsa-miR-149-5p	1.5524	0.0298
hsa-miR-1825	hsa-miR-1825	1.5062	0.0207
hsa-miR-744	hsa-miR-744-5p	1.4895	0.0337
hsa-miR-532-3p	hsa-miR-532-3p	1.44	0.0475
hsa-miR-1197	hsa-miR-1197	1.4256	0.0201
hsa-miR-1260	hsa-miR-1260a	1.3847	0.0325
hsa-miR-302c	hsa-miR-302c-3p	1.3636	0.0325
hsa-miR-331	hsa-miR-331-3p	1.3132	0.0484
hsa-miR-370	hsa-miR-370-3p	1.1826	0.0007
hsa-miR-30c	hsa-miR-30c-5p	-1.22609	0.0119
hsa-miR-455-3p	hsa-miR-455-3p	-1.25455	0.0099
hsa-miR-340*	hsa-miR-340-3p	-1.27356	0.0467
hsa-miR-372	hsa-miR-372-3p	-1.29634	0.0117
hsa-miR-206	hsa-miR-206	-1.45858	0.0103
hsa-miR-371-3p	hsa-miR-371a-3p	-1.46499	0.0087
hsa-miR-200b	hsa-miR-200b-3p	-1.48412	0.0142
hsa-miR-125b	hsa-miR-125b-5p	-1.5868	0.0147
hsa-miR-221	hsa-miR-221-3p	-1.58705	0.0137
hsa-miR-19a	hsa-miR-19a-3p	-1.59185	0.0337
hsa-miR-31*	hsa-miR-31-3p	-1.65865	0.0149
hsa-miR-218	hsa-miR-218-5p	-1.66085	0.0062
hsa-miR-378	hsa-miR-378a-3p	-1.66113	0.0175
hsa-miR-184	hsa-miR-184	-1.67448	0.0018
hsa-miR-422a	hsa-miR-422a	-1.7322	0.019
hsa-miR-26a	hsa-miR-26a-5p	-1.7343	0.0078
hsa-miR-338-5p	hsa-miR-338-5p	-1.76616	0.0218
hsa-miR-518f	hsa-miR-518f-3p	-1.87021	0.0012
hsa-miR-31	hsa-miR-31-5p	-1.93199	0.0093
hsa-miR-517b	hsa-miR-517b-3p	-1.93723	0.0277
hsa-miR-520b	hsa-miR-520b	-1.9992	0.0091
hsa-miR-100*	hsa-miR-100-3p	-2.05973	0.0227
hsa-miR-518b	hsa-miR-518b	-2.06143	0.0195
hsa-miR-520c-3p	hsa-miR-520c-3p	-2.06569	0.0028
hsa-miR-182	hsa-miR-182-5p	-2.08117	0.006
hsa-miR-522	hsa-miR-522-3p	-2.08377	0.0164
hsa-miR-942	hsa-miR-942-5p	-2.10438	0.0104
hsa-miR-605	hsa-miR-605-5p	-2.11282	0.0222
hsa-miR-519a	hsa-miR-519a-3p	-2.19346	0.0085
hsa-miR-520h	hsa-miR-520h	-2.20556	0.0699
hsa-miR-296	hsa-miR-296-5p	-2.21582	0.0246
hsa-miR-872	N/A	-2.24115	0.0402
hsa-miR-518e	hsa-miR-518e-3p	-2.24871	0.003
hsa-miR-1271	hsa-miR-1271-5p	-2.26296	0.0478
hsa-miR-519d	hsa-miR-519d-3p	-2.27324	0.0025
hsa-miR-517c	hsa-miR-517c-3p	-2.29148	0.0004
hsa-miR-183*	hsa-miR-183-3p	-2.32288	0.0467
hsa-miR-520D-3P	hsa-miR-520d-3p	-2.36463	0.0001
hsa-miR-518a-3p	hsa-miR-518a-3p	-2.4667	0.0161
hsa-miR-519b-3p	hsa-miR-519b-3p	-2.50438	0.0008
hsa-miR-1180	hsa-miR-1180-3p	-2.57003	0.0186
hsa-miR-517a	hsa-miR-517a-3p	-2.61028	0.0015
hsa-miR-875-5p	hsa-miR-875-5p	-2.61438	0.0485
hsa-miR-193a-3p	hsa-miR-193a-3p	-2.69978	0.0032
hsa-miR-520f	hsa-miR-520f-3p	-2.75862	0.0044
hsa-miR-519e	hsa-miR-519e-3p	-2.78784	0.0128
hsa-miR-512-3p	hsa-miR-512-3p	-2.79642	0.0015
hsa-miR-519c	hsa-miR-519c-3p	-2.81452	0.0087
hsa-miR-183	hsa-miR-183-5p	-2.90192	0.0406
hsa-miR-512-5p	hsa-miR-512-5p	-2.9656	0.0246
hsa-miR-516a-5p	hsa-miR-516a-5p	-2.97796	0.0032
hsa-miR-525	hsa-miR-525-5p	-3.01205	0.032
hsa-miR-135b*	hsa-miR-135b-3p	-3.03582	0.0046
hsa-miR-518d-5p	hsa-miR-518d-5p	-3.04878	0.0028
hsa-miR-525-3p	hsa-miR-525-3p	-3.08737	0.0028
hsa-miR-518c	hsa-miR-518c-3p	-3.33333	0.019
hsa-miR-520g	hsa-miR-520g-3p	-3.40599	0.0014
hsa-miR-148a	hsa-miR-148a-3p	-3.63108	0.0044
hsa-miR-520a*	hsa-miR-520a-5p	-3.95883	0.012
hsa-miR-210	hsa-miR-210-3p	-3.99361	0.0417
hsa-miR-147	hsa-miR-147a	-4.26803	0.04
hsa-miR-516b	hsa-miR-516b-5p	-4.60193	0.0061
hsa-miR-26a-1*	hsa-miR-26a-1-3p	-4.99002	0.0053
hsa-miR-766	hsa-miR-766-3p	-5.04286	0.0002

## Sheet: NTear-2 miRNA Expression
Differentially regulated miRNAs in NTera-2 (P ≤ 0.05)
Assay	miRBase ver. 20 Annotation	Fold Change	P-value
hsa-miR-375	hsa-miR-375	6.4255	0.0005
hsa-miR-193b*	hsa-miR-193b-5p	5.5633	0.0399
hsa-miR-145	hsa-miR-145-5p	2.8097	0.0191
hsa-miR-138	hsa-miR-138-5p	2.4031	0.044
hsa-miR-184	hsa-miR-184	2.381	0.0069
hsa-miR-323-3p	hsa-miR-323a-3p	2.3489	0.0075
hsa-miR-193b	hsa-miR-193b-3p	2.0257	0.0137
hsa-miR-508	hsa-miR-508-3p	1.9798	0.0386
hsa-miR-642	hsa-miR-642a-5p	1.8864	0.0069
hsa-miR-27a*	hsa-miR-27a-5p	1.8707	0.031
hsa-miR-218	hsa-miR-218-5p	1.7061	0.0043
hsa-miR-19b	hsa-miR-19b-3p	-1.35465	0.0173
hsa-miR-561	hsa-miR-561-3p	-1.3693	0.0277
hsa-miR-449b	hsa-miR-449b-5p	-1.42552	0.033
hsa-miR-125a-3p	hsa-miR-125a-3p	-1.4298	0.0321
hsa-miR-517c	hsa-miR-517c-3p	-1.44217	0.0074
hsa-miR-126	hsa-miR-126-3p	-1.45688	0.0184
hsa-miR-367	hsa-miR-367-3p	-1.46242	0.0306
hsa-miR-221	hsa-miR-221-3p	-1.49858	0.0216
hsa-miR-598	hsa-miR-598-3p	-1.50466	0.0155
hsa-miR-18a	hsa-miR-18a-5p	-1.51999	0.0312
hsa-miR-374	hsa-miR-374a-5p	-1.52045	0.0096
hsa-miR-19a	hsa-miR-19a-3p	-1.52625	0.0441
hsa-miR-222	hsa-miR-222-3p	-1.56031	0.0126
hsa-miR-22	hsa-miR-22-3p	-1.58053	0.0077
hsa-miR-34c	hsa-miR-34c-5p	-1.58078	0.0381
hsa-miR-125b	hsa-miR-125b-5p	-1.65125	0.0126
hsa-miR-625	hsa-miR-625-5p	-1.65782	0.0136
hsa-miR-194	hsa-miR-194-5p	-1.76398	0.0104
hsa-miR-99a	hsa-miR-99a-5p	-1.78763	0.0076
hsa-miR-200c	hsa-miR-200c-3p	-1.79856	0.0399
hsa-miR-455-3p	hsa-miR-455-3p	-1.82149	0.0203
hsa-miR-455	hsa-miR-455-5p	-1.89466	0.0041
hsa-miR-324-5p	hsa-miR-324-5p	-1.90549	0.0002
hsa-miR-100	hsa-miR-100-5p	-1.93237	0.0111
hsa-miR-320b	hsa-miR-320b	-1.94175	0.008
hsa-miR-1180	hsa-miR-1180-3p	-1.95274	0.0179
hsa-miR-487a	hsa-miR-487a-3p	-1.97433	0.0389
hsa-miR-124	hsa-miR-124-3p	-1.97785	0.0401
hsa-miR-589	hsa-miR-589-3p	-1.98452	0.0383
hsa-miR-22*	hsa-miR-22-5p	-2.01735	0.0331
hsa-miR-126*	hsa-miR-126-5p	-2.05465	0.018
hsa-miR-193a-5p	hsa-miR-193a-5p	-2.0829	0.0087
hsa-miR-222*	hsa-miR-222-5p	-2.08464	0.0014
hsa-miR-504	hsa-miR-504-5p	-2.09908	0.0364
hsa-miR-7	hsa-miR-7-5p	-2.26501	0.0103
hsa-miR-135b*	hsa-miR-135b-3p	-2.33427	0.0189
hsa-miR-31	hsa-miR-31-5p	-2.40674	0.0023
hsa-miR-135b	hsa-miR-135b-5p	-2.55754	0.0016
hsa-miR-181a	hsa-miR-181a-5p	-2.60552	0.0343
hsa-miR-372	hsa-miR-372-3p	-2.64831	0.0329
hsa-miR-135a	hsa-miR-135a-5p	-2.67809	0.0082
hsa-miR-1197	hsa-miR-1197	-2.77239	0.0323
hsa-miR-1226*	hsa-miR-1226-5p	-2.87687	0.0327
hsa-miR-31*	hsa-miR-31-3p	-3.23415	0.0003
hsa-miR-577	hsa-miR-577	-3.31345	0.0023
hsa-miR-653	hsa-miR-653-5p	-3.74392	0.0173
hsa-miR-522	hsa-miR-522-3p	-3.93391	0.0023
hsa-miR-181a-2*	hsa-miR-181a-2-3p	-4.47227	0.0023
hsa-miR-624	hsa-miR-624-5p	-5.55556	0.0451
hsa-miR-378	hsa-miR-378a-5p	-6.83527	0.0168
hsa-miR-1251	hsa-miR-1251-5p	-7.89889	0.0109
