# Supplementary material for: An integrated analysis of the SOX2 microRNA response program in human pluripotent and nullipotent stem cell lines
Source: BMC Genomics. 2014 Aug 25;15:711. doi: 10.1186/1471-2164-15-711 (PMC4162954; doi:10.1186/1471-2164-15-711)
Supplement: Supplementary file 2 — Additional file 2: Table S2: MiRNA expression in undifferentiated NTera-2 cells compared to undifferentiated 2102Ep cells. All differentially regulated miRNAs between the two hECC cell lines in their undifferentiated, unaltered state. (XLSX 18 KB) [file 12864_2014_6430_MOESM2_ESM.xlsx]

## Sheet: 2102Ep vs NTera-2
MiRNA expression in undifferentiated NTera-2 cells compared to undifferentiated 2102Ep cells (P ≤ 0.05). 2102Ep expresson normalised to 1.
Assay	miRBase ver. 20 Annotation	Fold Change	P-value
hsa-miR-296	hsa-miR-296-5p	189.162	0.0003
hsa-miR-1271	hsa-miR-1271-5p	174.034	0.0021
hsa-miR-339-3p	hsa-miR-339-3p	132.433	0.0051
hsa-miR-106b*	hsa-miR-106b-5p	90.6994	0.0021
hsa-miR-211	hsa-miR-211-5p	74.9015	0.0009
hsa-miR-29b	hsa-miR-29b-3p	68.9129	0.0016
hsa-miR-17*	hsa-miR-17-5p	49.0204	0.0075
hsa-miR-15b*	hsa-miR-15b-5p	44.1825	0.024
hsa-miR-339-5p	hsa-miR-339-5p	39.8777	0.0055
hsa-miR-363	hsa-miR-363-3p	36.9545	0.007
hsa-miR-28	hsa-miR-28-5p	28.364	0.0004
hsa-miR-139-5p	hsa-miR-139-5p	25.109	0.007
hsa-miR-106a	hsa-miR-106a-5p	24.2044	0.0004
hsa-miR-135a	hsa-miR-135a-5p	23.7517	0.0008
hsa-miR-29c	hsa-miR-29c-3p	21.8987	0.0013
hsa-miR-362	hsa-miR-362-5p	19.6612	0.027
hsa-miR-18a	hsa-miR-18a-3p	18.2736	0.0004
hsa-miR-502-3p	hsa-miR-502-3p	17.8963	0.0004
hsa-miR-301	hsa-miR-301a-3p	15.1778	0.0012
hsa-miR-485-5p	hsa-miR-485-5p	13.7779	0.0343
hsa-miR-16	hsa-miR-16-5p	13.6471	0.0002
hsa-miR-19b-1*	hsa-miR-19b-1-5p	13.3118	0.0163
hsa-miR-18a*	hsa-miR-18a-5p	12.8287	0.0123
hsa-miR-92a	hsa-miR-92a-3p	12.0504	0.0004
hsa-miR-190	hsa-miR-190a	11.6267	0.0011
hsa-miR-20a	hsa-miR-20a-5p	11.4199	0.0008
hsa-miR-487b	hsa-miR-487b	11.1279	0.0016
hsa-miR-302c	hsa-miR-302c-3p	11.0765	0.0004
hsa-miR-96	hsa-miR-96-5p	10.9598	0.0189
hsa-miR-342-3p	hsa-miR-342-3p	10.443	0.004
hsa-miR-504	hsa-miR-504	10.3162	0.0012
hsa-miR-135b	hsa-miR-135b-5p	10.2312	0.0003
hsa-miR-106b	hsa-miR-106b-3p	10.1433	0.0009
hsa-miR-331	hsa-miR-331-3p	10.05	0.004
hsa-miR-130b	hsa-miR-130b-3p	9.7418	0.0159
hsa-miR-374	hsa-miR-374a-5p	9.706	0.0003
hsa-miR-532	hsa-miR-532-5p	9.6414	0.0009
hsa-miR-320	hsa-miR-320a	9.1407	0.0006
hsa-miR-454	hsa-miR-454-3p	9.0219	0.0001
hsa-miR-126	hsa-miR-126-3p	8.8979	0.0005
hsa-miR-222	hsa-miR-222-3p	8.8004	0.0008
hsa-miR-140-3p	hsa-miR-140-3p	8.7788	0.0253
hsa-miR-151-3p	hsa-miR-151a-3p	8.7669	0.0201
hsa-miR-15b	hsa-miR-15b-3p	8.73	0.007
hsa-miR-19b	hsa-miR-19b-3p	8.5909	0.0006
hsa-miR-302b	hsa-miR-302b-3p	8.4517	0.0006
hsa-miR-345	hsa-miR-345-5p	8.0197	0.0094
hsa-miR-17	hsa-miR-17-3p	7.9725	0.0003
hsa-miR-302d	hsa-miR-302d-3p	7.8208	0.0075
hsa-miR-19a	hsa-miR-19a-3p	7.802	0.0023
hsa-miR-592	hsa-miR-592	7.699	0.0458
hsa-miR-20b	hsa-miR-20b-5p	7.6893	0.0005
hsa-miR-1274B	N/A	7.5024	0.0165
hsa-miR-93	hsa-miR-93-3p	7.4661	0.0004
hsa-miR-367	hsa-miR-367-3p	7.4344	0.0005
hsa-miR-28-3p	hsa-miR-28-3p	7.4232	0.0122
hsa-miR-423-5p	hsa-miR-423-5p	7.2636	0.0114
hsa-miR-629	hsa-miR-629-3p	7.1833	0.0177
hsa-miR-625	hsa-miR-625-5p	7.1537	0.002
hsa-miR-1274A	N/A	6.9475	0.0131
hsa-miR-32	hsa-miR-32-5p	6.8805	0.0009
hsa-miR-186	hsa-miR-186-5p	6.8005	0.004
hsa-miR-26b*	hsa-miR-26b-3p	6.7473	0.0425
hsa-miR-93*	hsa-miR-93-5p	6.6986	0.028
hsa-miR-149	hsa-miR-149-5p	6.636	0.0003
hsa-miR-362-3p	hsa-miR-362-3p	6.4855	0.007
hsa-miR-30d	hsa-miR-30d-5p	6.2839	0.0372
hsa-miR-1227	hsa-miR-1227-3p	6.2702	0.0177
hsa-miR-7*	hsa-miR-7-1-3p	6.1028	0.028
hsa-miR-515-3p	hsa-miR-515-3p	6.0745	0.0333
hsa-miR-455-3p	hsa-miR-455-3p	6.04	0.0006
hsa-miR-302a*	hsa-miR-302a-5p	6.0065	0.0177
hsa-miR-125a-5p	hsa-miR-125a-5p	5.8843	0.0121
hsa-miR-374-5p	N/A	5.8716	0.0009
hsa-miR-574-3p	hsa-miR-574-3p	5.8027	0.0122
hsa-miR-424	hsa-miR-424-5p	5.7476	0.0055
hsa-miR-1285	hsa-miR-1285-3p	5.7459	0.0213
hsa-miR-130b*	hsa-miR-130b-5p	5.6616	0.0305
hsa-miR-302d*	hsa-miR-302d-5p	5.6558	0.0171
hsa-miR-1269	hsa-miR-1269a	5.4371	0.0075
hsa-miR-301b	hsa-miR-301b	5.3734	0.0009
hsa-miR-720	N/A	5.3223	0.0177
hsa-miR-590-5p	hsa-miR-590-5p	5.2927	0.0066
hsa-miR-221	hsa-miR-221-3p	5.242	0.0004
hsa-miR-484	hsa-miR-484	5.2372	0.0033
hsa-miR-1180	hsa-miR-1180-3p	5.2352	0.0129
hsa-miR-25	hsa-miR-25-3p	5.2329	0.0041
hsa-miR-181a-2*	hsa-miR-181a-2-3p	5.1332	0.0163
hsa-miR-20a*	hsa-miR-20a-3p	5.006	0.0177
hsa-miR-942	hsa-miR-942-5p	4.9373	0.0291
hsa-miR-454*	hsa-miR-454-5p	4.8715	0.0305
hsa-miR-505*	hsa-miR-505-5p	4.8001	0.0289
hsa-miR-30b	hsa-miR-30b-5p	4.7473	0.0011
hsa-miR-455	hsa-miR-455-5p	4.7406	0.0412
hsa-miR-1179	hsa-miR-1179	4.6208	0.0303
hsa-miR-30c	hsa-miR-30c-5p	4.4857	0.0001
hsa-miR-302a	hsa-miR-302a-3p	4.4248	0.0072
hsa-miR-106a*	hsa-miR-106a-3p	4.4009	0.0201
hsa-miR-24	hsa-miR-24-3p	4.3773	0.0008
hsa-miR-151-5P	hsa-miR-151a-5p	4.2989	0.0163
hsa-miR-29a	hsa-miR-29a-3p	4.2876	0.0118
hsa-miR-361	hsa-miR-361-5p	4.2814	0.0254
hsa-miR-9*	hsa-miR-9-3p	4.2306	0.0185
hsa-miR-373	hsa-miR-373-3p	4.1327	0.0111
hsa-miR-590-3P	hsa-miR-590-3p	4.1027	0.0177
hsa-miR-324-5p	hsa-miR-324-5p	4.0317	0.0084
hsa-miR-502	hsa-miR-502-5p	3.8752	0.047
hsa-miR-30a-3p	hsa-miR-30a-3p	3.6628	0.0305
hsa-miR-328	hsa-miR-328-3p	3.6368	0.0084
hsa-miR-195	hsa-miR-195-5p	3.6223	0.0105
hsa-miR-491	hsa-miR-491-5p	3.6072	0.0142
hsa-miR-31	hsa-miR-31-5p	3.6067	0.0101
hsa-miR-92a-1*	hsa-miR-92a-1-5p	3.5072	0.0123
hsa-miR-27b	hsa-miR-27b-3p	3.4139	0.001
hsa-miR-650	hsa-miR-650	3.4128	0.0285
hsa-miR-545*	hsa-miR-545-5p	3.3196	0.0056
hsa-miR-30e-3p	hsa-miR-30e-3p	3.2843	0.0129
hsa-miR-1260	hsa-miR-1260a	3.1256	0.0163
hsa-miR-744	hsa-miR-744-5p	2.9939	0.0007
hsa-miR-26b	hsa-miR-26b-5p	2.9106	0.0186
hsa-miR-532-3p	hsa-miR-532-3p	2.8586	0.0083
hsa-miR-204	hsa-miR-204-5p	2.7687	0.0048
hsa-miR-212	hsa-miR-212-3p	2.6866	0.0322
hsa-miR-34c	hsa-miR-34c-5p	2.679	0.0038
hsa-miR-99b	hsa-miR-99b-5p	2.6542	0.0169
hsa-miR-191	hsa-miR-191-5p	2.5649	0.0123
hsa-miR-425-5p	hsa-miR-425-5p	2.554	0.0322
hsa-miR-1290	hsa-miR-1290	2.4346	0.0285
hsa-miR-181a	hsa-miR-181a-5p	2.4098	0.0383
hsa-miR-302c*	hsa-miR-302c-5p	2.2883	0.0177
hsa-miR-422a	hsa-miR-422a	2.2078	0.007
hsa-miR-7	hsa-miR-7-5p	2.157	0.0366
hsa-miR-140	hsa-miR-140-5p	2.1242	0.0038
hsa-miR-545	hsa-miR-545-3p	2.0994	0.0402
hsa-miR-193b	hsa-miR-193b-3p	2.0768	0.02
hsa-miR-1300	N/A	2.066	0.0281
hsa-miR-320B	hsa-miR-320b	2.0521	0.0257
hsa-miR-222*	hsa-miR-222-5p	1.9817	0.0177
hsa-miR-193a-5p	hsa-miR-193a-5p	1.9634	0.0126
hsa-miR-21	hsa-miR-21-5p	1.7379	0.0049
hsa-miR-27a	hsa-miR-27a-3p	1.5575	0.0346
hsa-miR-642	hsa-miR-642a-5p	1.5371	0.0487
hsa-miR-26a	hsa-miR-26a-5p	1.4734	0.0464
hsa-miR-218	hsa-miR-218-5p	1.1838	0.0301
hsa-miR-370	hsa-miR-370-3p	-1.17758	0.0071
hsa-miR-598	hsa-miR-598-3p	-1.51906	0.0412
hsa-miR-182	hsa-miR-182-5p	-1.81324	0.0352
hsa-miR-1275	hsa-miR-1275	-1.85805	0.0303
hsa-miR-34b	hsa-miR-34b-3p	-1.92938	0.0291
hsa-miR-30a-5p	hsa-miR-30a-5p	-2.00441	0.0296
hsa-miR-376c	hsa-miR-376c-3p	-2.04248	0.0341
hsa-miR-589	hsa-miR-589-5p	-2.04666	0.0154
hsa-miR-376a	hsa-miR-376a-3p	-2.06101	0.029
hsa-miR-487a	hsa-miR-487a-3p	-2.29991	0.0381
hsa-miR-145	hsa-miR-145-5p	-2.42014	0.0329
hsa-miR-1183	hsa-miR-1183	-2.54001	0.0201
hsa-miR-629	hsa-miR-629-5p	-2.62192	0.0177
hsa-miR-572	hsa-miR-572	-2.93945	0.0281
hsa-miR-335	hsa-miR-335-5p	-3.11915	0.0002
hsa-miR-522	hsa-miR-522-3p	-3.20307	0.0011
hsa-miR-135b*	hsa-miR-135b-3p	-3.64299	0.0177
hsa-miR-489	hsa-miR-489-3p	-3.71333	0.0009
hsa-miR-141	hsa-miR-141-3p	-3.82409	0.0297
hsa-miR-205	hsa-miR-205-5p	-3.85208	0.0034
hsa-miR-888	hsa-miR-888-5p	-3.97931	0.0114
hsa-miR-576-3p	hsa-miR-576-3p	-4.04531	0.0072
hsa-miR-548a	hsa-miR-548a-3p	-4.11692	0.0329
hsa-miR-194	hsa-miR-194-5p	-5.46448	0.0132
hsa-miR-208b	hsa-miR-208b-3p	-5.71102	0.0172
hsa-miR-520D-3P	hsa-miR-520d-3p	-5.98444	0.0177
hsa-miR-1276	hsa-miR-1276	-6.02047	0.0201
hsa-miR-192*	hsa-miR-192-3p	-6.13497	0.0163
hsa-miR-411	hsa-miR-411-5p	-6.17284	0.0003
hsa-miR-519e	hsa-miR-519e-3p	-6.53595	0.0137
hsa-miR-518e	hsa-miR-518e-3p	-6.91085	0.0397
hsa-miR-586	hsa-miR-586	-7.04225	0.0056
hsa-miR-520b	hsa-miR-520b	-7.19424	0.0038
hsa-miR-149*	hsa-miR-149-3p	-7.27802	0.0257
hsa-miR-1303	hsa-miR-1303	-7.53012	0.0177
hsa-miR-518b	hsa-miR-518b	-9.09091	0.0041
hsa-miR-148a	hsa-miR-148a-3p	-9.25926	0.0038
hsa-miR-184	hsa-miR-184	-9.37207	0.0015
hsa-miR-517a	hsa-miR-517a-3p	-10.0806	0.0099
hsa-miR-744*	hsa-miR-744-3p	-10.4603	0.0177
hsa-miR-200c	hsa-miR-200c-3p	-10.9649	0.0012
hsa-miR-518a-3p	hsa-miR-518a-3p	-11.4286	0.0456
hsa-miR-596	hsa-miR-596	-11.655	0.024
hsa-miR-380-5p	hsa-miR-380-5p	-11.7647	0.0496
hsa-miR-518f	hsa-miR-518f-3p	-14.1844	0.0055
hsa-miR-564	hsa-miR-564	-14.245	0.0163
hsa-miR-127	hsa-miR-127-3p	-14.6843	0.0009
hsa-miR-944	hsa-miR-944	-15.083	0.0163
hsa-miR-146a	hsa-miR-146a-5p	-16.835	0.0016
hsa-miR-624	hsa-miR-624-3p	-17.0648	0.0123
hsa-miR-1282	hsa-miR-1282	-18.2149	0.0285
hsa-miR-519d	hsa-miR-519d-3p	-18.5529	0.0036
hsa-miR-512-3p	hsa-miR-512-3p	-18.7617	0.0032
hsa-miR-1248	hsa-miR-1248	-20.0803	0.028
hsa-miR-378	hsa-miR-378a-3p	-24.8139	0.0213
hsa-miR-519b-3p	hsa-miR-519b-3p	-26.178	0.0277
hsa-miR-376a*	hsa-miR-376a-5p	-26.6667	0.0257
hsa-miR-519a	hsa-miR-519a-3p	-32.1543	0.0013
hsa-miR-802	hsa-miR-802	-34.8432	0.0454
hsa-miR-587	hsa-miR-587	-35.2113	0.0285
hsa-miR-517b	hsa-miR-517b-3p	-37.8788	0.0092
hsa-miR-371-3p	hsa-miR-371a-3p	-38.3142	0.0012
hsa-miR-517c	hsa-miR-517c-3p	-39.5257	0.0003
hsa-miR-372	hsa-miR-372-3p	-44.2478	0.0049
hsa-miR-200a	hsa-miR-200a-3p	-57.4713	0.0042
hsa-miR-200b	hsa-miR-200b-3p	-93.4579	0.0038
hsa-miR-1305	hsa-miR-1305	-126.582	0.0257
hsa-miR-639	hsa-miR-639	-149.254	0.0291
hsa-miR-892b	hsa-miR-892b	NTera-2 only	0.0027
