# Supplementary material for: An integrated analysis of the SOX2 microRNA response program in human pluripotent and nullipotent stem cell lines
Source: BMC Genomics. 2014 Aug 25;15:711. doi: 10.1186/1471-2164-15-711 (PMC4162954; doi:10.1186/1471-2164-15-711)
Supplement: Supplementary file 3 — Additional file 3: Table S3: Genes deregulated in 2102Ep and NTera-2 cells after SOX2 knock-down. All genes differentially regulated in 2102Ep and NTera-2 cells three days after SOX2 knock-down. Including a table with genes deregulated in both cell lines. (XLSX 123 KB) [file 12864_2014_6430_MOESM3_ESM.xlsx]

## Sheet: 2102Ep
Genes deregulated in 2102Ep cells after SOX2 knock-down (FDR-corrected P-value ≤ 0.05).
Symbol	Gene ID	GenBank	Probe	Log Fold Change	Fold Change	Average Expression	FDR-corrected P-value
LGR5	8549	NM_003667	7957140	4.83693	28.5799	7.68846	2.16513e-10
MSGN1	343930	NM_001105569	8040456	4.28182	19.4516	8.09027	1.84368e-09
DKK1	22943	NM_012242	7927631	4.2736	19.3411	7.63483	2.39012e-09
HAND1	9421	NM_004821	8115391	4.02628	16.2941	8.88037	2.16513e-10
APLNR	187	NM_005161	7948167	3.92305	15.169	9.07986	8.68982e-08
LEF1	51176	NM_016269	8102232	3.70356	13.0281	8.28246	2.3753e-08
CER1	9350	NM_005454	8160163	3.50663	11.3658	8.94432	1.31191e-06
MIXL1	83881	NM_031944	7910134	3.42101	10.7109	9.4079	3.75436e-08
SNAI2	6591	NM_003068	8150698	3.21752	9.30186	8.8573	7.71997e-07
PRTG	283659	NM_173814	7989073	3.19638	9.16656	9.72403	6.84753e-08
CDH11	1009	NM_001797	8001800	3.19404	9.1517	9.25363	2.3753e-08
RHOBTB3	22836	NM_014899	8106986	3.18847	9.11644	8.32262	2.3753e-08
WNT5A	7474	NM_003392	8088180	3.14142	8.82392	8.26046	2.3753e-08
TNS4	84951	NM_032865	8015016	3.0271	8.15169	8.32678	1.29644e-07
KIAA0101	9768	NM_014736	7989647	2.98881	7.93819	8.87989	2.60789e-08
T	6862	NM_003181	8130703	2.97837	7.88095	7.77323	5.44146e-08
ATP12A	479	NM_001676	7968062	2.93023	7.62232	7.19166	6.84753e-08
BMP2	650	NM_001200	8060850	2.91821	7.55908	8.3837	6.84753e-08
WLS	79971	NM_024911	7916862	2.87549	7.33852	10.067	7.05915e-08
SLPI	6590	NM_003064	8066493	2.81616	7.04285	7.27679	3.83496e-07
IL13RA1	3597	NM_001560	8169580	2.80624	6.99459	8.60481	5.48839e-08
FMOD	2331	NM_002023	7923578	2.68625	6.43638	6.74328	2.3753e-08
ANKRD1	27063	NM_014391	7934979	2.66509	6.34267	7.39991	6.61722e-06
CA12	771	NM_001218	7989501	2.63554	6.21408	8.50646	2.3753e-08
CYP24A1	1591	NM_000782	8067140	2.60646	6.09008	5.35	8.11481e-07
APOA2	336	NM_001643	7921834	2.55919	5.89377	7.55083	1.73348e-06
USP3	9960	NM_006537	7984132	2.55834	5.8903	9.26147	1.27109e-06
NTF3	4908	NM_002527	7953284	2.51955	5.73403	7.64078	2.30477e-07
TBX3	6926	NM_016569	7966690	2.49655	5.64334	8.78701	8.37396e-08
SLCO2A1	6578	NM_005630	8090823	2.48027	5.58002	8.82005	3.90357e-07
TBX22	50945	NM_016954	8168534	2.46514	5.52181	7.45366	8.73307e-07
FN1	2335	NM_212482	8058765	2.45416	5.47994	10.8834	2.1798e-06
WNT8A	7478	NM_058244	8108287	2.44131	5.43135	7.49862	5.66468e-08
TFAP2A	7020	NM_003220	8123864	2.43667	5.41391	7.68349	1.94752e-07
LIPG	9388	NM_006033	8021169	2.41068	5.31725	8.48234	1.29644e-07
UCA1	652995	NR_015379	8026490	2.3978	5.26999	8.23743	1.21966e-05
SKAP2	8935	NM_003930	8138689	2.39297	5.25238	7.16016	2.92298e-08
RASGRP3	25780	NM_170672	8041422	2.36747	5.16035	5.88117	1.7736e-07
ADAMTS9	56999	NM_182920	8088560	2.35985	5.13317	8.7965	1.66805e-07
CST1	1469	NM_001898	8065412	2.33471	5.0445	8.72077	0.000335433
NKD1	85407	NM_033119	7995525	2.28155	4.862	9.43657	9.3338e-07
MSX2	4488	NM_002449	8110084	2.27123	4.82735	9.37134	1.37427e-05
HOXA1	3198	NM_005522	8138708	2.20435	4.60867	7.59362	1.26275e-07
CHD7	55636	NM_017780	8146579	2.17316	4.5101	9.10822	1.37584e-06
GATA3	2625	NM_001002295	7926105	2.14622	4.42666	9.05116	2.83435e-06
VGLL1	51442	NM_016267	8170179	2.07638	4.21748	6.8828	2.62697e-06
EOMES	8320	NM_005442	8085946	2.05897	4.16689	8.85781	1.30971e-05
CAPN2	824	NM_001748	7909967	2.03268	4.09164	9.34208	3.06392e-06
PLXNA2	5362	NM_025179	7923991	2.02344	4.06552	7.64121	1.41862e-06
HAS2	3037	NM_005328	8152617	2.01214	4.0338	8.91439	1.67994e-05
TGFB1	7040	NM_000660	8037005	2.00169	4.00469	9.47637	1.90364e-06
MED12	9968	NM_005120	8168215	1.99693	3.9915	9.93889	1.74711e-06
MMP2	4313	NM_004530	7995681	1.9572	3.88308	10.6859	1.29496e-06
LHX1	3975	NM_005568	8006681	1.91189	3.76302	8.26082	1.31191e-06
RASGRP1	10125	NM_005739	7987405	1.88619	3.69658	7.35829	7.77629e-05
LYPD6B	130576	NM_177964	8045664	1.84131	3.58335	7.67809	7.71997e-07
RAB25	57111	NM_020387	7906079	1.836	3.57019	7.51466	1.80844e-06
ID2	3398	NM_002166	8040103	1.83065	3.55697	10.4862	6.08563e-05
ITGA5	3678	NM_002205	7963786	1.82019	3.53128	9.88505	5.17391e-06
MYOCD	93649	NM_001146312	8005048	1.81093	3.50868	6.94526	1.50077e-06
MCOLN3	55283	NM_018298	7917304	1.79523	3.47071	8.31936	8.84651e-05
GYPB	2994	NM_002100	8102993	1.78905	3.45587	3.7329	0.00661018
TMOD1	7111	NM_003275	8156706	1.76777	3.40527	8.00828	1.31191e-06
AMOT	154796	NM_133265	8174576	1.72904	3.31507	8.4453	1.80561e-06
COLEC12	81035	NM_130386	8021946	1.72608	3.30828	7.4949	5.81192e-06
KRT16P3	644945	NR_029393	8013465	1.71594	3.28511	8.63975	2.14706e-06
H2AFY	9555	NM_004893	8114225	1.68118	3.2069	9.92337	2.72201e-06
FOLR1	2348	NM_016724	7942332	1.67583	3.19503	7.44073	1.27109e-06
TMPRSS11E	28983	NM_014058	8095380	1.66937	3.18076	5.5604	3.35998e-05
ACTC1	70	NM_005159	7987315	1.66428	3.16955	7.85963	5.00297e-05
GXYLT2	727936	NM_001080393	8080964	1.6509	3.14029	8.462	2.59009e-06
TEAD1	7003	NM_021961	7938544	1.62552	3.08553	9.13465	9.18344e-05
PPFIBP1	8496	NM_003622	7954559	1.62489	3.08419	8.99211	9.10473e-06
EMP1	2012	NM_001423	7954090	1.62458	3.08352	6.79421	3.98134e-06
GUSBP3	653188	NR_027386	8112469	1.62204	3.0781	5.05	0.00528814
RSPO3	84870	NM_032784	8121916	1.61653	3.06637	6.11599	3.45734e-05
BMPER	168667	NM_133468	8132250	1.60897	3.05034	7.08688	1.31191e-06
HMGA2	8091	NM_003483	7956867	1.58378	2.99754	9.32638	5.44142e-07
CXCL14	9547	NM_004887	8114249	1.58302	2.99596	8.90837	1.29496e-06
LIX1	167410	NM_153234	8113278	1.57541	2.9802	6.82224	0.000255385
NRP2	8828	NM_201266	8047738	1.57511	2.97958	8.81272	4.54639e-06
SNAI1	6615	NM_005985	8063382	1.5719	2.97296	9.23022	3.35998e-05
NAV2	89797	NM_182964	7938834	1.56762	2.96415	9.7545	7.52835e-05
MBNL3	55796	NM_018388	8175177	1.56257	2.9538	9.31448	6.06162e-06
BTG2	7832	NM_006763	7908917	1.55069	2.92957	8.22112	3.06392e-06
GLI3	2737	NM_000168	8139212	1.5484	2.92493	9.53315	0.00011521
FSHR	2492	NM_000145	8052072	1.54666	2.9214	6.55485	4.00906e-05
MYL4	4635	NM_001002841	8007921	1.54606	2.92019	7.04574	0.000935241
PSTPIP2	9050	NM_024430	8023043	1.54255	2.91309	7.89184	6.37221e-05
LIFR	3977	NM_002310	8111677	1.53854	2.905	7.95065	3.35998e-05
FZD2	2535	NM_001466	8007637	1.53239	2.89265	9.85211	8.56187e-07
CFC1	55997	NM_032545	8055239	1.52191	2.87171	8.26517	7.43338e-05
PMP22	5376	NM_000304	8012896	1.51989	2.86769	9.36972	1.30971e-05
HOXA9	3205	NM_152739	8138749	1.51845	2.86483	6.51411	8.27277e-06
C1orf61	10485	NM_006365	7921003	1.51037	2.84883	7.04588	4.83182e-05
IGFBP4	3487	NM_001552	8007100	1.5054	2.83903	11.0205	2.49436e-05
KRT19	3880	NM_002276	8015349	1.50452	2.8373	10.1866	5.36733e-06
ALPK2	115701	NM_052947	8023528	1.49805	2.82461	6.33264	0.000316105
EVX1	2128	NM_001989	8131970	1.49707	2.82269	7.79069	1.22806e-06
ZNF518B	85460	NM_053042	8099364	1.49662	2.82181	9.09344	8.26553e-06
KRT23	25984	NM_015515	8015133	1.49307	2.81487	6.17028	7.22213e-05
HEG1	57493	NM_020733	8090193	1.48888	2.80671	9.00443	0.00021183
H19	283120	NR_002196	7945680	1.4872	2.80344	9.81166	1.29496e-06
LBH	81606	NM_030915	8041206	1.47486	2.77957	10.0326	8.73307e-07
DLX3	1747	NM_005220	8016609	1.4678	2.766	7.38533	4.33755e-06
CAMK2N1	55450	NM_018584	7913237	1.46551	2.76161	9.44805	2.05471e-05
TMEM54	113452	NM_033504	7914592	1.4646	2.75987	10.2258	1.96592e-05
NTS	4922	NM_006183	7957458	1.45579	2.74307	10.3938	0.000991797
PLA2G7	7941	NM_001168357	8126784	1.45446	2.74054	6.9979	0.000243771
SRPX2	27286	NM_014467	8168749	1.44761	2.72756	6.7656	9.00564e-05
KIAA1161	57462	NM_020702	8160786	1.44728	2.72693	9.10114	5.00297e-05
GAD1	2571	NM_000817	8046283	1.44294	2.71874	7.9409	4.27295e-05
CNTFR	1271	NM_147164	8160823	1.44214	2.71724	10.0248	2.40311e-05
WWC3	55841	NM_015691	8165947	1.43822	2.70986	9.13391	1.72838e-05
CRABP2	1382	NM_001878	7921099	1.43009	2.69464	10.9678	6.61722e-06
CDC42EP1	11135	NM_152243	8072817	1.41977	2.67543	9.26831	0.000281218
PRKD1	5587	NM_002742	7978407	1.39611	2.63191	7.33627	7.93614e-05
DOK6	220164	NM_152721	8021695	1.3874	2.61607	6.91914	3.35998e-05
FAM89A	375061	NM_198552	7925028	1.38299	2.60808	8.20443	3.35998e-05
PROK1	84432	NM_032414	7903884	1.38251	2.60722	7.07224	2.83813e-05
GRHL2	79977	NM_024915	8147697	1.37855	2.60007	7.34856	1.40634e-05
ANPEP	290	NM_001150	7991335	1.3753	2.59422	7.71253	0.000243771
RNF217	154214	NM_152553	8121825	1.36979	2.58433	7.52549	0.000128734
C6orf138	442213	NM_001013732	8126853	1.36418	2.5743	7.12911	4.54804e-05
SPATS2	65244	NM_023071	7955217	1.36241	2.57114	9.43971	1.04265e-05
BAMBI	25805	NM_012342	7926875	1.36182	2.57009	11.2506	6.61722e-06
CNKSR3	154043	NM_173515	8130422	1.34831	2.54614	7.83763	5.36733e-06
EFNA1	1942	NM_004428	7905929	1.34796	2.54552	7.44001	0.000305757
GATA2	2624	NM_032638	8090469	1.33491	2.5226	8.25355	1.21711e-05
NRP1	8829	NM_003873	7932985	1.33195	2.51743	7.25114	0.000264384
SLC40A1	30061	NM_014585	8057677	1.32981	2.5137	6.86858	3.35998e-05
KIAA1024	23251	NM_015206	7985248	1.3275	2.50967	7.7552	3.08054e-05
HSPB8	26353	NM_014365	7959102	1.32396	2.50352	7.9211	4.54639e-06
ADAM19	8728	NM_033274	8115490	1.31748	2.4923	10.3405	0.000165934
GPR56	9289	NM_201524	7996081	1.31498	2.48799	8.3084	0.000144311
SP5	389058	NM_001003845	8046276	1.31321	2.48494	9.15154	0.000129613
ZNF436	80818	NM_001077195	7913582	1.3122	2.4832	7.59753	5.04506e-05
NOX4	50507	NM_016931	7950933	1.30896	2.47763	7.0839	0.000214378
ENC1	8507	NM_003633	8112615	1.29871	2.46009	9.11393	1.3897e-05
ST6GALNAC5	81849	NM_030965	7902441	1.2887	2.44308	6.85312	0.0494746
ITGAV	3685	NM_002210	8046861	1.28654	2.43942	9.13063	0.000228894
AHNAK	79026	NM_001620	7948667	1.28504	2.43689	8.63716	0.00115543
FLRT3	23767	NM_198391	8065071	1.28178	2.43139	7.62625	3.35998e-05
GATA6	2627	NM_005257	8020455	1.27763	2.4244	8.95425	8.36951e-05
HOXA2	3199	NM_006735	8138718	1.27608	2.4218	6.48493	0.000302313
TNFRSF9	3604	NM_001561	7912145	1.27193	2.41484	6.35898	0.000424119
CCDC92	80212	NM_025140	7967486	1.27033	2.41217	7.23595	0.000312517
CYP26A1	1592	NM_000783	7929322	1.26072	2.39615	7.26981	0.000303178
GREB1L	80000	NM_001142966	8020384	1.25995	2.39487	6.86548	0.000529573
PCBP4	57060	NM_033010	8087806	1.25993	2.39484	8.85829	3.59726e-05
CSNK1G1	53944	AK301858	7989657	1.25658	2.38929	8.10714	0.00059189
TMEM154	201799	NM_152680	8103226	1.2548	2.38634	8.10427	0.00518196
HOXB6	3216	NM_018952	8016463	1.25469	2.38616	6.10615	0.000279271
AMIGO2	347902	NM_001143668	7962579	1.2496	2.37775	6.58112	0.000520244
ERP27	121506	NM_152321	7961524	1.24759	2.37444	5.66183	0.000232463
HOXA5	3202	NM_019102	8138735	1.24718	2.37377	6.64632	0.000128734
RGS5	8490	NM_003617	7921916	1.24261	2.36626	8.75343	0.00596441
ZNF750	79755	NM_024702	8019541	1.23693	2.35696	6.89794	0.00105605
ANKRD6	22881	NM_014942	8121095	1.23574	2.35502	8.32322	0.000169218
SSFA2	6744	NM_001130445	8046726	1.22939	2.34468	8.24877	3.59726e-05
PREX1	57580	NM_020820	8066848	1.22133	2.33162	8.69169	0.000167471
IL6ST	3572	NM_002184	8112139	1.21702	2.32466	8.45643	0.000175202
CDH2	1000	NM_001792	8022674	1.21288	2.318	9.2407	1.94911e-05
ATP2B4	493	NM_001001396	7908940	1.21276	2.31781	9.94639	0.000520244
CHI3L1	1116	NM_001276	7923547	1.21094	2.31488	7.8882	9.4366e-06
GPRC5A	9052	NM_003979	7954065	1.21068	2.31447	8.36797	0.00454142
MAP2	4133	NM_002374	8047926	1.20063	2.2984	7.3026	0.00116698
REP15	387849	NM_001029874	7954589	1.19884	2.29555	5.2562	0.0111404
KRTAP21-1	337977	NM_181619	8180322	1.19822	2.29456	6.82246	0.00237188
RASGEF1B	153020	NM_152545	8101304	1.19428	2.28831	7.14067	0.00022415
TBC1D9	23158	NM_015130	8102912	1.19078	2.28276	7.05104	1.40244e-05
CLDN4	1364	NM_001305	8133360	1.18992	2.2814	7.57166	5.41025e-05
GLIPR2	152007	NM_022343	8155192	1.18946	2.28067	9.0861	0.000991797
CA11	770	NM_001217	8038126	1.1882	2.27868	9.46475	1.80365e-05
JUP	3728	NM_002230	8015412	1.18433	2.27258	10.2567	7.54304e-05
MOP-1	643616	AB014771	8101322	1.18402	2.27209	5.01032	0.000472156
FAM115A	9747	NM_014719	8180403	1.18169	2.26842	10.094	0.000423606
ITGB8	3696	NM_002214	8131666	1.17893	2.26409	8.50333	0.000117198
S100A3	6274	NM_002960	7920278	1.17686	2.26084	7.74401	0.00478164
PLA2G2A	5320	NM_000300	7913216	1.17569	2.25901	7.42975	0.0006938
ID1	3397	NM_181353	8061564	1.1752	2.25824	11.2439	0.00023501
CDX2	1045	NM_001265	7970727	1.17491	2.25779	8.03497	0.000208697
FRRS1	391059	NM_001013660	7917954	1.17482	2.25765	8.38636	0.00289644
BMF	90427	NM_001003940	7987454	1.16701	2.24546	7.88171	0.000109664
BMP4	652	NM_001202	7979241	1.15771	2.23103	7.90696	0.000317348
ANP32A	8125	NM_006305	7990020	1.1519	2.22206	10.4407	0.000303178
TACR1	6869	NM_001058	8053266	1.14604	2.21306	6.61472	0.000472156
ACCN2	41	NM_020039	7955317	1.14484	2.21122	7.41159	0.000547046
MIR492	574449	NR_030171	7957608	1.13838	2.20134	6.45022	0.00661018
ZEB2	9839	NM_014795	8055624	1.13603	2.19775	7.65483	3.35998e-05
TNFSF15	9966	NM_005118	8163618	1.13537	2.19675	6.6361	0.000115162
ELMO1	9844	NM_014800	8139057	1.12994	2.1885	8.15698	0.000183457
RNF175	285533	NM_173662	8103244	1.1285	2.18631	7.39453	8.25094e-05
TIMP3	7078	NM_000362	8075635	1.12274	2.18116	8.68022	7.80073e-05
MYL7	58498	NM_021223	8139307	1.12347	2.1787	7.51904	7.09533e-05
TBL2	26608	NM_012453	8140070	1.12211	2.17665	8.37856	4.43142e-05
CSH1	1442	NM_022640	8017488	1.11342	2.16358	9.01624	0.00028394
ODC1	4953	NM_002539	8050240	1.11288	2.16277	11.8865	2.00096e-05
RARG	5916	NM_000966	7963631	1.10726	2.15436	8.79758	0.000617745
SLC46A3	283537	NM_181785	7970793	1.10162	2.14596	5.6158	0.000316105
CACNG4	27092	NM_014405	8009334	1.10092	2.14491	9.2031	1.3897e-05
ELFN1	392617	NM_001128636	8131096	1.09877	2.14172	10.2739	3.35998e-05
RHOB	388	NM_004040	8040473	1.09032	2.12921	9.98685	0.000112229
SLC44A2	57153	NM_020428	8025672	1.08875	2.1269	11.1239	0.000109088
DUSP6	1848	NM_001946	7965335	1.08176	2.11662	8.49566	0.00168934
RGAG4	340526	NM_001024455	8173503	1.08035	2.11455	7.97875	0.000504091
STAB2	55576	NM_017564	7958056	1.07952	2.11333	6.20423	1.1789e-05
ERV3	2086	NM_001007253	8139840	1.07783	2.11086	9.56419	0.0113329
NRIP1	8204	NM_003489	8069553	1.07633	2.10867	9.77954	0.000654126
GBA	2629	NM_000157	7920697	1.07588	2.10801	9.17574	0.00267401
ACRC	93953	NM_052957	8168345	1.07302	2.10383	6.61064	0.000100388
NEXN	91624	NM_144573	7902495	1.07264	2.10328	7.54281	0.000661608
CDH10	1008	NM_006727	8111255	1.07066	2.10039	6.52994	4.80122e-05
SYTL5	94122	NM_138780	8166747	1.0661	2.09377	6.84219	0.00149434
ANKRD44	91526	NM_153697	8057990	1.0647	2.09173	6.55211	0.0002434
DOC2B	8447	NM_003585	8019643	1.06211	2.08798	6.36479	0.00353053
ENPEP	2028	NM_001977	8096875	1.06137	2.08691	6.90876	0.0027632
TBL1X	6907	NM_005647	8165911	1.05736	2.08112	9.15992	0.000966629
NDRG2	57447	NM_201540	7977621	1.05112	2.07214	9.84939	0.000195859
LRRTM1	347730	NM_178839	8053349	1.05039	2.07109	7.89729	0.000504091
BTK	695	NM_000061	8174051	1.04739	2.06679	6.1422	0.000277829
ARRDC3	57561	NM_020801	8113073	1.04724	2.06657	9.33638	0.00761046
PCSK1	5122	NM_000439	8113234	1.047	2.06623	5.89917	0.000175202
ZSWIM6	57688	NM_020928	8105506	1.04535	2.06387	9.94312	0.000275491
HDGF	3068	NM_004494	7921133	1.04504	2.06342	11.9691	0.000126302
LAYN	143903	NM_178834	7943749	1.03988	2.05606	7.70703	0.000514676
TGFBR3	7049	NM_003243	7917649	1.03628	2.05093	8.64031	0.000167471
H2AFY2	55506	NM_018649	7928107	1.03517	2.04936	9.28829	3.73834e-05
MUC15	143662	NM_001135091	7947156	1.03377	2.04737	5.16241	0.000795825
LRRN4	164312	NM_152611	8064894	1.0336	2.04713	8.16919	0.000309862
ARHGAP28	79822	NM_001010000	8019964	1.03142	2.04404	8.12221	0.00237188
ID3	3399	NM_002167	7913655	1.03088	2.04327	11.1067	0.000494322
FRAS1	80144	NM_025074	8095907	1.01817	2.02535	8.02336	0.00227719
PLAGL1	5325	NM_006718	8129985	1.01148	2.01598	8.62384	2.05471e-05
FBN2	2201	NM_001999	8113800	1.01078	2.015	9.43554	0.00332318
NID1	4811	NM_002508	7925320	1.00852	2.01185	9.31224	0.00175926
FAM123B	139285	NM_152424	8173232	1.00539	2.00749	8.74322	0.00370157
WDHD1	11169	NM_007086	7979281	-1.00419	-2.00582	9.81354	0.000172916
DPF1	8193	NM_004647	8036460	-1.00453	-2.00629	8.6791	0.000373932
CEP170P1	645455	NR_003135	8097058	-1.00705	-2.0098	7.78543	0.0132485
GABRQ	55879	NM_018558	8170538	-1.00754	-2.01048	8.42133	0.000552975
PAIP2B	400961	NM_020459	8052940	-1.00833	-2.01158	7.77423	0.000962664
ITGA6	3655	NM_000210	8046380	-1.01166	-2.01623	9.82543	0.000527801
JAZF1	221895	NM_175061	8138789	-1.01217	-2.01694	9.03585	0.00110675
TIMP4	7079	NM_003256	8085360	-1.01491	-2.02078	10.9488	0.00104756
VSIG10	54621	NM_019086	7966839	-1.01724	-2.02404	8.903	0.000419402
EPHA7	2045	NM_004440	8128284	-1.01787	-2.02493	6.50751	0.000641081
CACNA2D3	55799	NM_018398	8080578	-1.02134	-2.0298	7.96237	0.000533981
FBP1	2203	NM_000507	8162502	-1.02179	-2.03044	6.46815	0.000388894
HELLS	3070	NM_018063	7929438	-1.02324	-2.03248	10.1427	0.000472156
UNC119	9094	NM_054035	8013633	-1.0259	-2.03623	9.42881	0.000181652
AFF2	2334	NM_002025	8170364	-1.03019	-2.04229	8.58174	0.00134876
NANOG	79923	NM_024865	7953675	-1.03042	-2.04262	12.0423	0.00336531
IL1A	3552	NM_000575	8054712	-1.03662	-2.05142	6.10638	0.0002434
VAMP1	6843	NM_199245	7960544	-1.04199	-2.05907	10.34	0.00184736
ALDOC	230	NM_005165	8013660	-1.04232	-2.05954	10.2038	0.00125372
FZD7	8324	NM_003507	8047487	-1.0463	-2.06523	9.73703	0.000430495
C15orf27	123591	NM_152335	7985066	-1.05622	-2.07948	7.6669	6.65552e-05
NFE2L3	9603	NM_004289	8131944	-1.05862	-2.08294	9.7003	0.000120042
ZNF490	57474	NM_020714	8034408	-1.06887	-2.09779	8.42483	0.00811319
P4HA1	5033	NM_000917	7934278	-1.07177	-2.10201	8.33465	0.00182426
FAM46B	115572	NM_052943	7914015	-1.0718	-2.10205	10.143	0.00014689
CTDSPL	10217	NM_001008392	8078650	-1.0743	-2.1057	10.232	0.000246339
MT1M	4499	NM_176870	7995787	-1.07643	-2.10881	11.2545	0.000408908
ZNF600	162966	NM_198457	8038989	-1.07867	-2.11209	7.62042	0.000860853
GPX2	2877	NM_002083	7979658	-1.08144	-2.11615	7.17075	0.00317329
CD53	963	NM_000560	7903893	-1.08274	-2.11805	8.11032	0.00558371
ZNF204P	7754	NR_002722	8124498	-1.08673	-2.12392	6.60016	0.00723337
TUBE1	51175	NM_016262	8128977	-1.08775	-2.12542	7.75672	0.000612
CNKSR2	22866	NM_014927	8166355	-1.08948	-2.12797	8.06853	0.000777134
ANO5	203859	NM_213599	7938951	-1.09275	-2.1328	7.36697	0.0134648
SNORD116-2	100033414	NR_003317	7981951	-1.09429	-2.13508	9.88243	0.000756803
CXCL12	6387	NM_000609	7933194	-1.09435	-2.13517	9.94377	0.000183457
SP8	221833	NM_198956	8138474	-1.09941	-2.14267	9.57505	0.00021183
PIK3AP1	118788	NM_152309	7935337	-1.0997	-2.1431	7.56639	0.000162564
HUS1	3364	NM_004507	8139592	-1.10181	-2.14624	10.5447	2.33469e-05
CNR2	1269	NM_001841	7913705	-1.10679	-2.15366	7.09197	0.000288365
DDX43	55510	NM_018665	8120679	-1.11364	-2.16391	5.8536	8.8368e-05
DPYSL3	1809	NM_001387	8114920	-1.12087	-2.17478	9.63924	0.000734799
PARM1	25849	NM_015393	8095751	-1.12286	-2.17778	7.71684	0.00105605
C1orf51	148523	BC027999	7905154	-1.12995	-2.18851	7.63174	1.7035e-05
KDM4C	23081	NM_015061	8154333	-1.13045	-2.18927	8.50726	0.000369539
TRHDE	29953	NM_013381	7957221	-1.1315	-2.19086	5.854	0.000268924
SHC3	53358	NM_016848	8162216	-1.1357	-2.19725	9.29553	0.00164012
TFCP2L1	29842	NM_014553	8054872	-1.13784	-2.20051	8.30086	0.00104574
CALB1	793	NM_004929	8151730	-1.14219	-2.20716	8.52817	0.0216676
IQSEC2	23096	NM_001111125	8172858	-1.1426	-2.20779	8.7421	0.000290275
ERVWE1	30816	NM_014590	8140909	-1.14645	-2.21369	6.90111	0.000331959
PAR5	8123	NR_022008	7981943	-1.14933	-2.21811	10.7818	0.00439545
ETV1	2115	NM_004956	8138289	-1.15221	-2.22254	9.9056	0.000316105
TERF1	7013	NM_017489	8146914	-1.1542	-2.23059	9.93443	0.00587153
ASRGL1	80150	NM_001083926	7940643	-1.1611	-2.23628	9.00923	0.000316105
TDGF1	6997	NM_003212	8079422	-1.16127	-2.23654	11.2801	0.0341334
ZSWIM3	140831	NM_080752	8063071	-1.16158	-2.23702	7.5763	0.000217195
DSTNP2	171220	U72518	7953518	-1.1621	-2.23783	9.08689	0.000151308
PRUNE2	158471	NM_015225	8161865	-1.1574	-2.23804	6.83949	0.00182543
MKRN1	23608	NM_013446	8143387	-1.16292	-2.2391	10.8201	6.44727e-05
CCL26	10344	NM_006072	8140358	-1.17317	-2.25507	8.65232	7.26411e-05
PDZD4	57595	NM_032512	8175860	-1.17661	-2.26045	8.37908	0.000589132
FGD4	121512	NM_139241	7954729	-1.18468	-2.27313	9.69116	0.000223292
CCDC80	151887	NM_199511	8089544	-1.18565	-2.27466	7.38379	7.65416e-05
SCGB3A2	117156	NM_054023	8108995	-1.19291	-2.28613	9.42217	4.99365e-05
TRIML2	205860	NM_173553	8104107	-1.19325	-2.28667	9.99915	0.000183457
PRKAR2B	5577	NM_002736	8135378	-1.19513	-2.28965	9.20648	0.000188229
TLR4	7099	NR_024168	8157524	-1.19839	-2.29483	6.55724	0.000324549
FGFR3	2261	NM_000142	8093518	-1.20366	-2.30323	9.93563	0.00019179
CADPS	8618	NM_003716	8088491	-1.20968	-2.31286	7.8585	3.08689e-05
CASC1	55259	NM_018272	7961844	-1.21005	-2.31346	4.79678	0.000478638
C7orf46	340277	NM_199136	8131881	-1.21043	-2.31407	6.68426	0.00312307
psiTPTE22	387590	AK097082	8071061	-1.21159	-2.31593	9.45067	0.0117206
EDNRB	1910	NM_001122659	7972157	-1.22856	-2.34333	6.27321	0.000597994
SEPT6	23157	NM_145799	8174692	-1.23238	-2.34954	10.3197	0.000354708
MYCT1	80177	NM_025107	8122860	-1.23913	-2.36056	6.86914	0.000799174
PTPRZ1	5803	NM_002851	8135774	-1.24449	-2.36935	10.1274	0.000320388
ACOXL	55289	NM_001142807	8044353	-1.24724	-2.37387	7.22899	2.00096e-05
ATP6V0A4	50617	NM_020632	8143221	-1.24956	-2.37769	7.46718	3.29409e-05
ABCA1	19	NM_005502	8162940	-1.26333	-2.40049	8.35395	0.000164421
FAT4	79633	NM_024582	8097288	-1.26399	-2.40159	7.80308	0.00100596
BNIP3	664	NM_004052	7937079	-1.27027	-2.41207	11.1832	7.93614e-05
SOX15	6665	NM_006942	8012220	-1.27761	-2.42437	8.9247	0.000529573
CXCL16	58191	NM_022059	8011713	-1.27814	-2.42526	6.75978	0.000132278
C9orf135	138255	NM_001010940	8155747	-1.27885	-2.42645	6.61123	0.00112768
UTF1	8433	NM_003577	7931553	-1.28061	-2.42942	9.33863	9.59356e-05
CAMKV	79012	NM_024046	8087530	-1.28358	-2.43442	8.99587	2.40122e-05
ACBD7	414149	NM_001039844	7932214	-1.28847	-2.44269	7.51341	0.00343089
ST8SIA3	51046	NM_015879	8021349	-1.29128	-2.44745	8.4616	0.0010425
ZYG11A	440590	NM_001004339	7901497	-1.30119	-2.46432	8.58087	7.77629e-05
TOX3	27324	NM_001080430	8001394	-1.3153	-2.48854	8.89686	0.000125865
VENTX	27287	NM_014468	7931556	-1.32094	-2.49829	9.22034	6.47084e-06
SERPINF1	5176	NM_002615	8003667	-1.32128	-2.49888	8.13979	4.70081e-05
SLC16A10	117247	NM_018593	8121515	-1.32253	-2.50104	9.74272	3.35998e-05
PLEKHA2	59339	NM_021623	8145977	-1.32374	-2.50314	9.18011	1.42615e-05
SLC23A2	9962	NM_005116	8064808	-1.32473	-2.50486	9.09345	0.000215074
FGF16	8823	NM_003868	8168463	-1.33149	-2.51662	7.15242	3.59726e-05
ARSE	415	NM_000047	8171161	-1.33214	-2.51776	9.65973	1.03991e-05
FRAT2	23401	NM_012083	7935421	-1.34377	-2.53814	9.18319	4.33755e-06
PDIA6	10130	NM_005742	8040249	-1.34991	-2.54896	7.58595	0.00035925
ARG1	383	NM_000045	8122058	-1.35843	-2.56406	4.83633	8.6926e-05
FAM162B	221303	NM_001085480	8129120	-1.36436	-2.57462	9.56461	0.00108707
KLF4	9314	NM_004235	8163002	-1.38307	-2.60823	7.63703	2.67321e-06
TBC1D23	55773	NM_018309	8081256	-1.38465	-2.61109	8.99903	0.000100388
SPOCK1	6695	NM_004598	8114287	-1.38893	-2.61884	8.58674	8.90189e-05
C13orf38	728591	NM_001144981	7970989	-1.39721	-2.63392	7.37599	0.000604446
MIR31	407035	NR_029505	8160439	-1.39884	-2.63689	6.73225	0.00129038
FADS3	3995	NM_021727	7948630	-1.4155	-2.66752	10.0033	4.54639e-06
SLC7A11	23657	NM_014331	8102800	-1.41962	-2.67515	8.91041	3.59726e-05
REEP6	92840	NM_138393	8024323	-1.43983	-2.71289	9.60063	1.57788e-06
HORMAD1	84072	NM_032132	7919787	-1.44269	-2.71827	7.33182	2.05471e-05
VSNL1	7447	NM_003385	8040430	-1.45033	-2.73271	10.1315	0.013728
SLC25A16	8034	NM_152707	7934050	-1.45067	-2.73335	8.14722	7.77629e-05
PIM2	11040	NM_006875	8172471	-1.45171	-2.73532	11.0984	4.52986e-05
GAD2	2572	NM_000818	7926766	-1.46048	-2.752	6.66343	1.74452e-06
SHISA3	152573	NM_001080505	8094870	-1.46315	-2.7571	9.13402	9.08274e-06
SLCO4C1	353189	NM_180991	8113369	-1.46375	-2.76992	7.64982	0.00696533
HHLA1	10086	NM_001145095	8152938	-1.47149	-2.77308	9.09451	0.000337431
PHC1	1911	NM_004426	7953812	-1.48116	-2.79173	10.8147	0.000440814
TCF7L1	83439	NM_031283	8043114	-1.48938	-2.80768	11.4333	0.000357761
HSD17B6	8630	NM_003725	7956271	-1.50475	-2.83775	7.14148	0.00194264
GRIA1	2890	NM_000827	8109383	-1.51194	-2.85193	6.7801	3.32251e-05
DEFB128	245939	NM_001037732	8064319	-1.52035	-2.86861	4.71543	0.00045522
C1R	715	NM_001733	7960744	-1.52124	-2.87038	8.27967	1.29496e-06
FAM124A	220108	BC051771	7969192	-1.54082	-2.9096	8.76832	1.07931e-05
STOM	2040	NM_004099	8163896	-1.57879	-3.0116	10.5694	0.00312724
PYGM	5837	NM_005609	7949124	-1.59335	-3.01749	8.00851	3.28426e-05
RNF125	54941	NM_017831	8020806	-1.60089	-3.0333	8.01884	1.96592e-05
BNIP3P1	319138	ENST00000355069	7973743	-1.60527	-3.04253	7.14918	0.0052966
DAZ1	1617	NM_004081	8177354	-1.61257	-3.05796	5.92987	0.0203812
METTL7A	25840	NM_014033	7955441	-1.62795	-3.09074	8.10404	0.000764428
STC2	8614	NM_003714	8115851	-1.63937	-3.1153	7.68569	3.56607e-06
AASS	10157	NM_005763	8142554	-1.66145	-3.16334	9.91367	2.82364e-06
ZNF483	158399	NM_133464	8157193	-1.67278	-3.18828	8.90058	1.72838e-05
CDCA7L	55536	NM_018719	8138489	-1.67625	-3.19596	10.6082	6.61722e-06
RGS4	5999	NM_001102445	7906919	-1.68834	-3.22286	8.26823	4.51994e-06
AK4	205	NM_001005353	7962183	-1.69871	-3.24611	9.65639	0.000362506
CD24	100133941	NM_013230	8177222	-1.71567	-3.28449	11.1757	8.73307e-07
NR5A2	2494	NM_205860	7908597	-1.73602	-3.33115	8.47078	4.83182e-05
RYR3	6263	NM_001036	7982392	-1.75026	-3.36419	7.47697	1.19189e-05
LOC554202	554202	NR_027054	8160431	-1.76771	-3.40513	6.53153	0.000160074
PLA2G16	11145	NM_007069	7948987	-1.77183	-3.41487	8.58996	2.53772e-06
SEMG1	6406	NM_003007	8062933	-1.79613	-3.47287	6.96831	0.000552975
CLC	1178	NM_001828	8036755	-1.80866	-3.50317	5.99582	0.00011521
GPM6B	2824	NM_001001995	8171359	-1.83588	-3.56989	9.77151	2.29098e-06
LHFPL4	375323	NM_198560	8085195	-1.8602	-3.63058	9.16944	4.55577e-06
GPR160	26996	NM_014373	8083839	-1.886	-3.69609	7.07677	0.000192453
PIPOX	51268	NM_016518	8006005	-1.91802	-3.77904	9.79962	1.64893e-06
SAMHD1	25939	NM_015474	8066117	-1.94496	-3.85027	8.94594	1.47539e-05
TUBB4	10382	NM_006087	8025051	-1.98891	-3.98332	10.2416	0.00149363
SLCO1C1	53919	NM_017435	7954312	-2.01433	-4.03993	6.85677	0.00201091
C10orf96	374355	NM_198515	7930750	-2.04578	-4.12896	5.89948	0.000529573
CCDC129	223075	NM_194300	8132167	-2.15481	-4.4531	6.75366	1.00279e-05
HESX1	8820	NM_003865	8088285	-2.22669	-4.68059	6.90106	1.90364e-06
USP44	84101	NM_032147	7965565	-2.29652	-4.91271	9.86863	6.5577e-06
GOLGA6B	55889	NM_018652	7984662	-2.34044	-5.06457	4.97766	0.00304097
PRDM14	63978	NM_024504	8151240	-2.38034	-5.20659	8.8423	1.54827e-06
NPY1R	4886	NM_000909	8103494	-2.61305	-6.11796	6.37275	6.5577e-06
EDIL3	10085	NM_005711	8112980	-2.66284	-6.33278	8.38218	1.59829e-05
OVOS	408186	BX647938	7953873	-2.71986	-6.58809	5.72064	9.59356e-05
CLEC4D	338339	NM_080387	7953749	-2.74957	-6.72517	7.58266	2.23492e-06
DPPA5	340168	NM_001025290	8127522	-2.8244	-7.08319	7.63548	1.74452e-06
CLEC6A	93978	NM_001007033	7953737	-2.90339	-7.48182	7.47251	2.05471e-05
IL13RA2	3598	NM_000640	8174598	-2.90446	-7.48737	4.6179	8.05325e-07
SOX2	6657	NM_003106	8084165	-3.13529	-8.78651	11.4477	2.3753e-08

## Sheet: NTera-2
Genes deregulated in NTera-2 cells after SOX2 knock-down (FDR-corrected P-value ≤ 0.05).
Symbol	Gene ID	GenBank	Probe ID	Log Fold Change	Fold Change	Average Expression	FDR-corrected P-value
DKK1	22943	NM_012242	7927631	2.76518	6.79833	7.63483	7.51504e-07
SEMA6D	80031	NM_153618	7983527	2.2308	4.69394	7.7415	2.38962e-05
DNAJC15	29103	NM_013238	7968872	2.20956	4.62534	8.49198	0.000399634
ALPK2	115701	NM_052947	8023528	2.16086	4.47181	6.33264	8.56898e-05
SNAI2	6591	NM_003068	8150698	2.06649	4.18866	8.8573	0.000120378
EOMES	8320	NM_005442	8085946	2.04175	4.11745	8.85781	7.2411e-05
GRHL3	57822	NM_198173	7898916	1.86981	3.65484	8.8628	2.38962e-05
WLS	79971	NM_024911	7916862	1.84482	3.59208	10.067	2.38962e-05
PLXNA2	5362	NM_025179	7923991	1.81249	3.51248	7.64121	2.38962e-05
HAND1	9421	NM_004821	8115391	1.76385	3.39603	8.88037	2.12346e-06
LGI1	9211	NM_005097	7929373	1.66968	3.18144	7.01854	0.0011816
FST	10468	NM_006350	8105302	1.62819	3.09125	9.29225	3.85807e-05
TCP11L2	255394	NM_152772	7958262	1.61417	3.06135	7.00126	0.000228919
CDH1	999	NM_004360	7996837	1.53956	2.90706	10.1028	0.000471249
LEF1	51176	NM_016269	8102232	1.52906	2.88598	8.28246	0.000128226
CADM2	253559	NM_001167674	8081036	1.47871	2.78699	6.56931	3.38611e-05
APLNR	187	NM_005161	7948167	1.41954	2.675	9.07986	0.00119134
GAD1	2571	NM_000817	8046283	1.40689	2.65165	7.9409	0.000225446
SEPP1	6414	NM_005410	8111915	1.40241	2.64343	7.9119	0.0355913
PRTG	283659	NM_173814	7989073	1.40233	2.64328	9.72403	0.000244225
SEMA3C	10512	NM_006379	8140534	1.38594	2.61342	6.05419	0.000151687
CA11	770	NM_001217	8038126	1.3767	2.59674	9.46475	3.10357e-05
GREM1	26585	NM_013372	7982377	1.37581	2.59514	8.34647	0.000390247
AHNAK	79026	NM_001620	7948667	1.3693	2.58345	8.63716	0.00212755
LRRTM1	347730	NM_178839	8053349	1.36577	2.57714	7.89729	0.000244225
RGS5	8490	NM_003617	7921916	1.34139	2.53395	8.75343	0.00947847
ATP2B4	493	NM_001001396	7908940	1.33539	2.52344	9.94639	0.000811299
CDA	978	NM_001785	7898655	1.32655	2.50802	8.97137	0.00212755
SAMD3	154075	NM_001017373	8129482	1.32578	2.50668	6.22734	0.000244225
SESN3	143686	NM_144665	7951077	1.26231	2.3988	8.24197	0.000172011
CALB1	793	NM_004929	8151730	1.24814	2.37535	8.52817	0.0314622
FOXO4	4303	NM_005938	8168205	1.23779	2.35837	10.0856	0.00026026
FABP3	2170	NM_004102	7914342	1.23501	2.35383	10.6055	0.000610128
SPARCL1	8404	NM_001128310	8101659	1.22313	2.33453	6.24312	0.000228919
EYA1	2138	NM_000503	8151310	1.21676	2.32424	7.73758	0.000616359
BOC	91653	NM_033254	8081686	1.20302	2.30221	7.44533	0.000471249
CER1	9350	NM_005454	8160163	1.19243	2.28537	8.94432	0.0143539
CFC1	55997	NM_032545	8055239	1.18909	2.28009	8.26517	0.00142636
LGR5	8549	NM_003667	7957140	1.18123	2.2677	7.68846	8.56898e-05
SLIT2	9353	NM_004787	8094301	1.17977	2.26541	7.39325	0.000166782
MIXL1	83881	NM_031944	7910134	1.16812	2.24719	9.4079	0.000811299
BMP2	650	NM_001200	8060850	1.16564	2.24333	8.3837	0.000471714
RXRG	6258	NM_006917	7921955	1.14933	2.21811	6.77138	0.000431527
MFAP4	4239	NM_002404	8013341	1.13157	2.19097	7.72212	0.0133338
NTF3	4908	NM_002527	7953284	1.12844	2.18622	7.64078	0.000587576
PAMR1	25891	NM_015430	7947512	1.09135	2.13073	7.43344	0.00142636
DISP1	84976	NM_032890	7909954	1.09077	2.12988	7.36562	0.00142983
YPEL2	388403	NM_001005404	8008819	1.08474	2.12099	7.38115	0.00025806
VAMP8	8673	NM_003761	8043197	1.07293	2.1037	10.6149	0.0222937
NFATC2	4773	NM_012340	8067040	1.07075	2.10053	7.73735	0.0001552
PKDCC	91461	NM_138370	8041582	1.0558	2.07887	10.3674	0.000610128
SVEP1	79987	NM_153366	8163202	1.04424	2.06228	6.934	0.00114662
GABRA3	2556	NM_000808	8175696	1.02699	2.03777	7.88309	0.0228018
GPRIN3	285513	NM_198281	8101757	1.01585	2.02209	6.74712	0.00142636
EPHB3	2049	NM_004443	8084524	1.01253	2.01745	8.68457	0.000471714
MBNL3	55796	NM_018388	8175177	1.01191	2.01658	9.31448	0.00067601
FSHR	2492	NM_000145	8052072	1.01108	2.01542	6.55485	0.00299417
PDE1B	5153	NM_000924	7955943	1.01053	2.01465	8.31487	0.00213025
CITED2	10370	NM_006079	8129937	1.00791	2.011	10.6866	0.000471249
ATP1B2	482	NM_001678	8004545	1.00415	2.00576	9.44628	0.000431527
TTC39C	125488	NM_153211	8020630	-1.00148	-2.00205	8.07554	0.0152831
SLC22A3	6581	NM_021977	8123246	-1.01019	-2.01418	7.52063	0.000244225
SPRY1	10252	NM_005841	8097282	-1.05118	-2.07222	8.98527	0.00158736
TFPI2	7980	NM_006528	8141016	-1.05186	-2.0732	8.50229	0.00209697
ZNF483	158399	NM_133464	8157193	-1.05261	-2.07428	8.90058	0.00183379
PLA2G16	11145	NM_007069	7948987	-1.05896	-2.08343	8.58996	0.000587576
KITLG	4254	NM_000899	7965322	-1.06579	-2.09332	5.68068	0.00594309
LRRN1	57633	NM_020873	8077366	-1.07048	-2.10013	9.12039	0.0001552
DSCAM	1826	NM_001389	8070421	-1.07879	-2.11226	7.1524	0.00809741
ST6GAL2	84620	NM_032528	8054439	-1.07997	-2.11399	7.41653	0.0103711
PRUNE2	158471	NM_015225	8161884	-1.08115	-2.11572	6.50466	0.000244225
TRIB2	28951	NM_021643	8040365	-1.09302	-2.1332	10.2076	0.00319997
NANOG	79923	NM_024865	7987365	-1.09462	-2.13589	12.2401	0.0181427
NR5A2	2494	NM_205860	7908597	-1.09497	-2.13609	8.47078	0.0044813
ETV4	2118	NM_001079675	8015806	-1.09564	-2.13708	10.7125	0.000900953
GRPR	2925	NM_005314	8166202	-1.11737	-2.16951	6.72965	0.00141551
PIPOX	51268	NM_016518	8006005	-1.12069	-2.17451	9.79962	0.000471357
BHLHE41	79365	NM_030762	7961891	-1.13086	-2.18989	8.75259	0.000166782
FAM189A2	9413	NM_004816	8155734	-1.13132	-2.19059	7.83902	0.000744767
GMPR	2766	NM_006877	8117034	-1.13938	-2.20286	8.37681	0.00500855
NRP1	8829	NM_003873	7932985	-1.14972	-2.21871	7.25114	0.00219299
USP18	11274	NM_017414	8074606	-1.15047	-2.21986	8.49852	0.000471714
PHC1	1911	NM_004426	7953812	-1.16379	-2.24045	10.8147	0.00681428
IQSEC2	23096	NM_001111125	8172858	-1.16823	-2.24736	8.7421	0.000807778
SHC3	53358	NM_016848	8162216	-1.17101	-2.25169	9.29553	0.00382086
AP1S2	8905	NM_003916	8171481	-1.20374	-2.30336	7.46722	0.000471714
MID1	4281	NM_000381	8171297	-1.20454	-2.30464	11.0431	0.000120378
C18orf26	284254	NM_173629	8021297	-1.21955	-2.32874	5.48105	0.00176178
GPR141	353345	NM_181791	8132347	-1.22382	-2.33564	6.44391	0.00546952
TLR4	7099	NR_024168	8157524	-1.23088	-2.3471	6.55724	0.000858063
LHFPL4	375323	NM_198560	8085195	-1.24672	-2.37301	9.16944	0.000449572
SAMHD1	25939	NM_015474	8066117	-1.25446	-2.38578	8.94594	0.00142636
NTS	4922	NM_006183	7957458	-1.26331	-2.40046	10.3938	0.00733372
OR52A1	23538	NM_012375	7946025	-1.2708	-2.41295	7.03133	0.0126069
GPR160	26996	NM_014373	8083839	-1.29796	-2.45881	7.07677	0.00762764
ARSE	415	NM_000047	8171161	-1.32081	-2.49806	9.65973	5.87601e-05
RHD	6007	NM_016124	7898998	-1.33277	-2.51886	5.58166	8.2633e-05
PNMA2	10687	NM_007257	8149877	-1.33389	-2.52081	7.25504	9.38813e-05
psiTPTE22	387590	AK097082	8071061	-1.35263	-2.55377	9.45067	0.0155485
TIMP4	7079	NM_003256	8085360	-1.35769	-2.56275	10.9488	0.000431527
SFRP2	6423	NM_003013	8103254	-1.39906	-2.6373	11.0987	4.8016e-05
ANGPT1	284	NM_001146	8152297	-1.41361	-2.66403	7.23724	0.00480607
SLCO5A1	81796	NM_030958	8151223	-1.41541	-2.66736	7.25443	0.000216142
LECT1	11061	NM_007015	7971838	-1.44657	-2.72559	6.84672	0.000169197
ADM	133	NM_001124	7938390	-1.45395	-2.73957	9.11288	2.38962e-05
OVOS	408186	BX647938	7961026	-1.45871	-2.74862	10.7707	0.000146862
CCDC141	285025	NM_173648	8057377	-1.46894	-2.76818	7.27359	0.000471714
C15orf27	123591	NM_152335	7985066	-1.49547	-2.81956	7.6669	2.38962e-05
C9orf135	138255	NM_001010940	8155747	-1.49644	-2.82146	6.61123	0.00114662
PRDM14	63978	NM_024504	8151240	-1.4992	-2.82686	8.8423	0.000254621
FEZ1	9638	NM_005103	7952490	-1.50579	-2.8398	7.54845	3.38611e-05
VSNL1	7447	NM_003385	8040430	-1.51971	-2.86733	10.1315	0.0261043
DPPA3P1	728493	ENST00000451146	8174281	-1.53298	-2.89383	9.70739	0.0283796
DPPA3	359787	NM_199286	8180368	-1.56493	-2.95863	11.2141	0.00817101
MAS1	4142	NM_002377	8123176	-1.60965	-3.05178	5.34442	0.00345137
NFE2L3	9603	NM_004289	8131944	-1.61593	-3.06509	9.7003	2.38962e-05
C10orf96	374355	NM_198515	7930750	-1.64588	-3.12939	5.89948	0.00686352
DUSP6	1848	NM_001946	7965335	-1.66556	-3.17237	8.49566	0.000244225
POSTN	10631	NM_006475	7971077	-1.69384	-3.23517	5.4021	0.000415514
C7orf16	10842	NM_006658	8132182	-1.7264	-3.30901	8.83414	5.28035e-05
LRAT	9227	NM_004744	8097920	-1.74945	-3.3623	9.08477	1.8976e-05
TRIM22	10346	NM_006074	7938035	-1.76413	-3.39669	7.01183	0.000244225
SEMG1	6406	NM_003007	8062933	-1.89038	-3.70733	6.96831	0.0011816
CDH6	1004	NM_004932	8104663	-1.99272	-3.97987	7.11058	3.98712e-06
GOLGA6B	55889	NM_018652	7984662	-2.13039	-4.37836	4.97766	0.0150243
HHLA1	10086	NM_001145095	8152938	-2.13347	-4.38772	9.09451	8.56898e-05
EDIL3	10085	NM_005711	8112980	-2.19923	-4.59234	8.38218	0.000266394
TM4SF18	116441	NM_138786	8091402	-2.24222	-4.73125	7.38953	2.91392e-05
METTL7A	25840	NM_014033	7955441	-2.6363	-6.21735	8.10404	8.56898e-05
SHISA3	152573	NM_001080505	8094870	-2.83136	-7.11745	9.13402	5.21145e-07
AK4	205	NM_001005353	7962183	-2.98922	-7.94045	9.65639	2.38962e-05

## Sheet: Commonly Deregulated Genes
Genes deregulated in both 2102Ep and NTera-2 cells after SOX2 knock-down (FDR-corrected P-value ≤ 0.05).
				2102Ep				NTera-2
Symbol	Gene ID	GenBank	Probe	Log Fold Change	Fold Change	Average Expression	FDR-corrected P-value	Log Fold Change	Fold Change	Average Expression	FDR-corrected P-value
LGR5	8549	NM_003667	7957140	4.83693	28.5799	7.68846	2.16513e-10	1.18123	2.2677	7.68846	8.56898e-05
DKK1	22943	NM_012242	7927631	4.2736	19.3411	7.63483	2.39012e-09	2.76518	6.79833	7.63483	7.51504e-07
HAND1	9421	NM_004821	8115391	4.02628	16.2941	8.88037	2.16513e-10	1.76385	3.39603	8.88037	2.12346e-06
APLNR	187	NM_005161	7948167	3.92305	15.169	9.07986	8.68982e-08	1.41954	2.675	9.07986	0.00119134
LEF1	51176	NM_016269	8102232	3.70356	13.0281	8.28246	2.3753e-08	1.52906	2.88598	8.28246	0.000128226
CER1	9350	NM_005454	8160163	3.50663	11.3658	8.94432	1.31191e-06	1.19243	2.28537	8.94432	0.0143539
MIXL1	83881	NM_031944	7910134	3.42101	10.7109	9.4079	3.75436e-08	1.16812	2.24719	9.4079	0.000811299
SNAI2	6591	NM_003068	8150698	3.21752	9.30186	8.8573	7.71997e-07	2.06649	4.18866	8.8573	0.000120378
PRTG	283659	NM_173814	7989073	3.19638	9.16656	9.72403	6.84753e-08	1.40233	2.64328	9.72403	0.000244225
BMP2	650	NM_001200	8060850	2.91821	7.55908	8.3837	6.84753e-08	1.16564	2.24333	8.3837	0.000471714
WLS	79971	NM_024911	7916862	2.87549	7.33852	10.067	7.05915e-08	1.84482	3.59208	10.067	2.38962e-05
NTF3	4908	NM_002527	7953284	2.51955	5.73403	7.64078	2.30477e-07	1.12844	2.18622	7.64078	0.000587576
EOMES	8320	NM_005442	8085946	2.05897	4.16689	8.85781	1.30971e-05	2.04175	4.11745	8.85781	7.2411e-05
PLXNA2	5362	NM_025179	7923991	2.02344	4.06552	7.64121	1.41862e-06	1.81249	3.51248	7.64121	2.38962e-05
MBNL3	55796	NM_018388	8175177	1.56257	2.9538	9.31448	6.06162e-06	1.01191	2.01658	9.31448	0.00067601
FSHR	2492	NM_000145	8052072	1.54666	2.9214	6.55485	4.00906e-05	1.01108	2.01542	6.55485	0.00299417
CFC1	55997	NM_032545	8055239	1.52191	2.87171	8.26517	7.43338e-05	1.18909	2.28009	8.26517	0.00142636
ALPK2	115701	NM_052947	8023528	1.49805	2.82461	6.33264	0.000316105	2.16086	4.47181	6.33264	8.56898e-05
NTS	4922	NM_006183	7957458	1.45579	2.74307	10.3938	0.000991797	-1.26331	-2.40046	10.3938	0.00733372
GAD1	2571	NM_000817	8046283	1.44294	2.71874	7.9409	4.27295e-05	1.40689	2.65165	7.9409	0.000225446
NRP1	8829	NM_003873	7932985	1.33195	2.51743	7.25114	0.000264384	-1.14972	-2.21871	7.25114	0.00219299
AHNAK	79026	NM_001620	7948667	1.28504	2.43689	8.63716	0.00115543	1.3693	2.58345	8.63716	0.00212755
RGS5	8490	NM_003617	7921916	1.24261	2.36626	8.75343	0.00596441	1.34139	2.53395	8.75343	0.00947847
ATP2B4	493	NM_001001396	7908940	1.21276	2.31781	9.94639	0.000520244	1.33539	2.52344	9.94639	0.000811299
CA11	770	NM_001217	8038126	1.1882	2.27868	9.46475	1.80365e-05	1.3767	2.59674	9.46475	3.10357e-05
DUSP6	1848	NM_001946	7965335	1.08176	2.11662	8.49566	0.00168934	-1.66556	-3.17237	8.49566	0.000244225
LRRTM1	347730	NM_178839	8053349	1.05039	2.07109	7.89729	0.000504091	1.36577	2.57714	7.89729	0.000244225
TIMP4	7079	NM_003256	8085360	-1.01491	-2.02078	10.9488	0.00104756	-1.35769	-2.56275	10.9488	0.000431527
NANOG	79923	NM_024865	7953675	-1.03042	-2.04262	12.0423	0.00336531	-1.11954	-2.17278	12.0423	0.0181427
C15orf27	123591	NM_152335	7985066	-1.05622	-2.07948	7.6669	6.65552e-05	-1.49547	-2.81956	7.6669	2.38962e-05
NFE2L3	9603	NM_004289	8131944	-1.05862	-2.08294	9.7003	0.000120042	-1.61593	-3.06509	9.7003	2.38962e-05
SHC3	53358	NM_016848	8162216	-1.1357	-2.19725	9.29553	0.00164012	-1.17101	-2.25169	9.29553	0.00382086
CALB1	793	NM_004929	8151730	-1.14219	-2.20716	8.52817	0.0216676	1.24814	2.37535	8.52817	0.0314622
IQSEC2	23096	NM_001111125	8172858	-1.1426	-2.20779	8.7421	0.000290275	-1.16823	-2.24736	8.7421	0.000807778
TLR4	7099	NR_024168	8157524	-1.19839	-2.29483	6.55724	0.000324549	-1.23088	-2.3471	6.55724	0.000858063
psiTPTE22	387590	AK097082	8071061	-1.21159	-2.31593	9.45067	0.0117206	-1.35263	-2.55377	9.45067	0.0155485
PRUNE2	158471	NM_015225	8161884	-1.27567	-2.42111	6.50466	0.00182543	-1.08115	-2.11572	6.50466	0.000244225
C9orf135	138255	NM_001010940	8155747	-1.27885	-2.42645	6.61123	0.00112768	-1.49644	-2.82146	6.61123	0.00114662
ARSE	415	NM_000047	8171161	-1.33214	-2.51776	9.65973	1.03991e-05	-1.32081	-2.49806	9.65973	5.87601e-05
VSNL1	7447	NM_003385	8040430	-1.45033	-2.73271	10.1315	0.013728	-1.51971	-2.86733	10.1315	0.0261043
SHISA3	152573	NM_001080505	8094870	-1.46315	-2.7571	9.13402	9.08274e-06	-2.83136	-7.11745	9.13402	5.21145e-07
HHLA1	10086	NM_001145095	8152938	-1.47149	-2.77308	9.09451	0.000337431	-2.13347	-4.38772	9.09451	8.56898e-05
PHC1	1911	NM_004426	7953812	-1.48116	-2.79173	10.8147	0.000440814	-1.16379	-2.24045	10.8147	0.00681428
METTL7A	25840	NM_014033	7955441	-1.62795	-3.09074	8.10404	0.000764428	-2.6363	-6.21735	8.10404	8.56898e-05
ZNF483	158399	NM_133464	8157193	-1.67278	-3.18828	8.90058	1.72838e-05	-1.05261	-2.07428	8.90058	0.00183379
AK4	205	NM_001005353	7962183	-1.69871	-3.24611	9.65639	0.000362506	-2.98922	-7.94045	9.65639	2.38962e-05
NR5A2	2494	NM_205860	7908597	-1.73602	-3.33115	8.47078	4.83182e-05	-1.09497	-2.13609	8.47078	0.0044813
PLA2G16	11145	NM_007069	7948987	-1.77183	-3.41487	8.58996	2.53772e-06	-1.05896	-2.08343	8.58996	0.000587576
SEMG1	6406	NM_003007	8062933	-1.79613	-3.47287	6.96831	0.000552975	-1.89038	-3.70733	6.96831	0.0011816
LHFPL4	375323	NM_198560	8085195	-1.8602	-3.63058	9.16944	4.55577e-06	-1.24672	-2.37301	9.16944	0.000449572
GPR160	26996	NM_014373	8083839	-1.886	-3.69609	7.07677	0.000192453	-1.29796	-2.45881	7.07677	0.00762764
PIPOX	51268	NM_016518	8006005	-1.91802	-3.77904	9.79962	1.64893e-06	-1.12069	-2.17451	9.79962	0.000471357
SAMHD1	25939	NM_015474	8066117	-1.94496	-3.85027	8.94594	1.47539e-05	-1.25446	-2.38578	8.94594	0.00142636
C10orf96	374355	NM_198515	7930750	-2.04578	-4.12896	5.89948	0.000529573	-1.64588	-3.12939	5.89948	0.00686352
GOLGA6B	55889	NM_018652	7984662	-2.34044	-5.06457	4.97766	0.00304097	-2.13039	-4.37836	4.97766	0.0150243
PRDM14	63978	NM_024504	8151240	-2.38034	-5.20659	8.8423	1.54827e-06	-1.4992	-2.82686	8.8423	0.000254621
EDIL3	10085	NM_005711	8112980	-2.66284	-6.33278	8.38218	1.59829e-05	-2.19923	-4.59234	8.38218	0.000266394
OVOS	408186	BX647938	7953873	-2.71986	-6.58809	5.72064	9.59356e-05	-1.45871	-2.74862	10.7707	0.000146862
