# Supplementary material for: An integrated analysis of the SOX2 microRNA response program in human pluripotent and nullipotent stem cell lines
Source: BMC Genomics. 2014 Aug 25;15:711. doi: 10.1186/1471-2164-15-711 (PMC4162954; doi:10.1186/1471-2164-15-711)
Supplement: Supplementary file 4 — Additional file 4: Table S4: DAVID Bioinformatics Resources 6.7 Output for 2102Ep and 2102Ep cells. Gene annotation analysis of all deregulated genes in 2102Ep and NTera-2 cells by DAVID Bioinformatics Resources 6.7. (XLSX 46 KB) [file 12864_2014_6430_MOESM4_ESM.xlsx]

## Sheet: DAVID 2102Ep
DAVID Bioinformatics Resources 6.7 Output for 2102Ep (grey area within cut-off margin of FDR-corrected P-value: 0.01)
Category	Term	Count	%	P-Value	Benjamini
SP_PIR_KEYWORDS	developmental protein	48	11.9	1.9e-11	7.6e-09
GOTERM_BP_FAT	embryonic morphogenesis	31	7.7	4.2e-12	9.2e-09
SP_PIR_KEYWORDS	signal	114	28.4	1.1e-09	2.1e-07
UP_SEQ_FEATURE	signal peptide	114	28.4	1.6e-09	2.1e-06
GOTERM_BP_FAT	pattern specification process	24	6	1.7e-08	1.2e-05
GOTERM_BP_FAT	vasculature development	23	5.7	2.6e-08	1.4e-05
GOTERM_BP_FAT	blood vessel development	23	5.7	1.7e-08	1.8e-05
GOTERM_BP_FAT	anterior/posterior pattern formation	17	4.2	5.7e-08	2.1e-05
GOTERM_BP_FAT	regionalization	20	5	5.2e-08	2.2e-05
SP_PIR_KEYWORDS	glycoprotein	131	32.6	3.1e-07	4e-05
GOTERM_BP_FAT	heart development	20	5	2.1e-07	6.4e-05
GOTERM_BP_FAT	tissue morphogenesis	18	4.5	3.6e-07	9.7e-05
GOTERM_BP_FAT	positive regulation of transcription from RNA polymerase II promoter	26	6.5	4.8e-07	0.00012
GOTERM_BP_FAT	anterior/posterior axis specification	7	1.7	6.4e-07	0.00014
UP_SEQ_FEATURE	glycosylation site:N-linked (GlcNAc...)	127	31.6	3.5e-07	0.00023
GOTERM_BP_FAT	mesenchyme development	10	2.5	1.5e-06	0.00026
GOTERM_BP_FAT	limb morphogenesis	13	3.2	1.4e-06	0.00028
GOTERM_BP_FAT	appendage morphogenesis	13	3.2	1.4e-06	0.00028
GOTERM_BP_FAT	appendage development	13	3.2	2.2e-06	0.00036
GOTERM_BP_FAT	limb development	13	3.2	2.2e-06	0.00036
GOTERM_BP_FAT	gastrulation	11	2.7	2.4e-06	0.00037
GOTERM_BP_FAT	embryonic appendage morphogenesis	12	3	2.6e-06	0.00037
GOTERM_BP_FAT	embryonic limb morphogenesis	12	3	2.6e-06	0.00037
GOTERM_BP_FAT	embryonic development ending in birth or egg hatching	23	5.7	3.5e-06	0.00047
GOTERM_BP_FAT	mesoderm development	11	2.7	4e-06	0.00051
GOTERM_BP_FAT	positive regulation of transcription, DNA-dependent	28	7	4.8e-06	0.00058
GOTERM_BP_FAT	positive regulation of RNA metabolic process	28	7	5.7e-06	0.00065
GOTERM_BP_FAT	Wnt receptor signaling pathway	14	3.5	6e-06	0.00065
GOTERM_BP_FAT	determination of anterior/posterior axis, embryo	5	1.2	7.1e-06	0.0007
GOTERM_BP_FAT	tripartite regional subdivision	5	1.2	7.1e-06	0.0007
GOTERM_BP_FAT	regulation of transcription from RNA polymerase II promoter	36	9	7e-06	0.00072
GOTERM_BP_FAT	segmentation	9	2.2	7.6e-06	0.00072
GOTERM_BP_FAT	chordate embryonic development	22	5.5	1e-05	0.00094
GOTERM_BP_FAT	positive regulation of macromolecule biosynthetic process	33	8.2	1.3e-05	0.001
GOTERM_BP_FAT	mesenchymal cell differentiation	9	2.2	1.2e-05	0.0011
GOTERM_BP_FAT	mesenchymal cell development	9	2.2	1.2e-05	0.0011
GOTERM_BP_FAT	positive regulation of cellular biosynthetic process	34	8.5	1.3e-05	0.0011
GOTERM_BP_FAT	blastoderm segmentation	5	1.2	1.4e-05	0.0011
GOTERM_BP_FAT	mesoderm morphogenesis	8	2	1.4e-05	0.0011
GOTERM_BP_FAT	regulation of cell proliferation	37	9.2	1.6e-05	0.0012
GOTERM_BP_FAT	positive regulation of biosynthetic process	34	8.5	1.8e-05	0.0012
GOTERM_BP_FAT	skeletal system development	21	5.2	2e-05	0.0014
GOTERM_BP_FAT	formation of primary germ layer	8	2	2.1e-05	0.0014
GOTERM_CC_FAT	integral to plasma membrane	48	11.9	1.6e-05	0.0015
KEGG_PATHWAY	Arrhythmogenic right ventricular cardiomyopathy (ARVC)	10	2.5	3.2e-05	0.0016
GOTERM_CC_FAT	intrinsic to plasma membrane	49	12.2	1.3e-05	0.0018
KEGG_PATHWAY	Basal cell carcinoma	9	2.2	1.9e-05	0.0019
GOTERM_BP_FAT	morphogenesis of a branching structure	10	2.5	2.9e-05	0.0019
GOTERM_BP_FAT	cell migration	19	4.7	3.1e-05	0.0019
GOTERM_BP_FAT	positive regulation of transcription	29	7.2	3.6e-05	0.0022
GOTERM_BP_FAT	axis specification	7	1.7	3.7e-05	0.0022
GOTERM_CC_FAT	extracellular region part	42	10.4	1e-05	0.0028
GOTERM_BP_FAT	blood vessel morphogenesis	16	4	5.4e-05	0.0031
GOTERM_BP_FAT	positive regulation of gene expression	29	7.2	6.1e-05	0.0034
SP_PIR_KEYWORDS	wnt signaling pathway	12	3	3.7e-05	0.0036
GOTERM_BP_FAT	negative regulation of cell differentiation	16	4	7.1e-05	0.0038
SP_PIR_KEYWORDS	disulfide bond	89	22.1	5.3e-05	0.0041
GOTERM_BP_FAT	positive regulation of nucleobase, nucleoside, nucleotide and nucleic acid metabolic process	30	7.5	8.5e-05	0.0045
GOTERM_BP_FAT	embryonic organ development	14	3.5	9.2e-05	0.0047
GOTERM_BP_FAT	cell motion	25	6.2	0.0001	0.005
GOTERM_BP_FAT	cell motility	19	4.7	0.00012	0.0061
GOTERM_BP_FAT	localization of cell	19	4.7	0.00012	0.0061
GOTERM_BP_FAT	ameboidal cell migration	7	1.7	0.00013	0.0061
GOTERM_BP_FAT	negative regulation of macromolecule biosynthetic process	27	6.7	0.00014	0.0065
GOTERM_BP_FAT	positive regulation of nitrogen compound metabolic process	30	7.5	0.00015	0.0067
GOTERM_MF_FAT	sequence-specific DNA binding	32	8	1.3e-05	0.0068
GOTERM_BP_FAT	regulation of cell development	15	3.7	0.00015	0.0068
GOTERM_BP_FAT	gland development	12	3	0.00016	0.0072
GOTERM_CC_FAT	plasma membrane	109	27.1	0.00011	0.0077
GOTERM_CC_FAT	proteinaceous extracellular matrix	19	4.7	0.00015	0.0081
GOTERM_BP_FAT	positive regulation of macromolecule metabolic process	36	9	0.0002	0.0088
GOTERM_BP_FAT	embryonic axis specification	5	1.2	0.00024	0.01
GOTERM_BP_FAT	negative regulation of gene expression	25	6.2	0.00025	0.01
GOTERM_BP_FAT	negative regulation of transcription, DNA-dependent	20	5	0.00027	0.011
GOTERM_CC_FAT	extracellular space	30	7.5	0.00026	0.012
GOTERM_BP_FAT	negative regulation of biosynthetic process	27	6.7	0.00029	0.012
GOTERM_BP_FAT	negative regulation of nucleobase, nucleoside, nucleotide and nucleic acid metabolic process	25	6.2	0.00031	0.012
GOTERM_CC_FAT	vesicle	29	7.2	0.00041	0.012
SP_PIR_KEYWORDS	calcium	33	8.2	0.0002	0.013
GOTERM_CC_FAT	extracellular region	65	16.2	0.00033	0.013
GOTERM_BP_FAT	negative regulation of RNA metabolic process	20	5	0.00034	0.013
GOTERM_CC_FAT	extracellular matrix	19	4.7	0.00037	0.013
GOTERM_BP_FAT	positive regulation of developmental process	17	4.2	0.00036	0.014
GOTERM_BP_FAT	negative regulation of nitrogen compound metabolic process	25	6.2	0.00038	0.014
GOTERM_BP_FAT	cellular component morphogenesis	21	5.2	0.0004	0.015
GOTERM_BP_FAT	negative regulation of transcription	23	5.7	0.00041	0.015
GOTERM_BP_FAT	tube morphogenesis	11	2.7	0.00043	0.015
GOTERM_BP_FAT	negative regulation of cellular biosynthetic process	26	6.5	0.00049	0.017
GOTERM_BP_FAT	endoderm development	5	1.2	0.00051	0.017
GOTERM_BP_FAT	epithelial to mesenchymal transition	5	1.2	0.00051	0.017
GOTERM_BP_FAT	response to vitamin	8	2	0.00053	0.018
GOTERM_BP_FAT	embryonic pattern specification	6	1.5	0.00057	0.019
SP_PIR_KEYWORDS	Secreted	55	13.7	0.00048	0.02
SP_PIR_KEYWORDS	cleavage on pair of basic residues	16	4	0.00043	0.021
GOTERM_BP_FAT	cell fate determination	6	1.5	0.00065	0.021
GOTERM_BP_FAT	regulation of striated muscle tissue development	7	1.7	0.00069	0.022
GOTERM_BP_FAT	regulation of transcription, DNA-dependent	59	14.7	0.00069	0.022
GOTERM_CC_FAT	plasma membrane part	68	16.9	0.00083	0.022
SP_PIR_KEYWORDS	Homeobox	15	3.7	0.00042	0.023
SP_PIR_KEYWORDS	dna-binding	59	14.7	0.0006	0.023
GOTERM_CC_FAT	neuron projection	18	4.5	0.00093	0.023
GOTERM_BP_FAT	regulation of muscle development	7	1.7	0.00076	0.024
GOTERM_CC_FAT	cell surface	18	4.5	0.0011	0.025
GOTERM_BP_FAT	response to nutrient	11	2.7	0.00091	0.028
GOTERM_BP_FAT	mesoderm formation	6	1.5	0.00099	0.03
GOTERM_BP_FAT	tube development	14	3.5	0.001	0.03
GOTERM_BP_FAT	response to extracellular stimulus	14	3.5	0.001	0.03
GOTERM_CC_FAT	cell projection	28	7	0.0016	0.034
GOTERM_BP_FAT	regulation of RNA metabolic process	59	14.7	0.0012	0.035
GOTERM_BP_FAT	negative regulation of macromolecule metabolic process	30	7.5	0.0012	0.035
GOTERM_BP_FAT	enzyme linked receptor protein signaling pathway	18	4.5	0.0012	0.035
GOTERM_BP_FAT	cell-cell signaling	26	6.5	0.0013	0.036
GOTERM_BP_FAT	neuron differentiation	21	5.2	0.0013	0.037
GOTERM_BP_FAT	angiogenesis	11	2.7	0.0014	0.038
GOTERM_BP_FAT	regulation of myoblast differentiation	4	1	0.0014	0.039
KEGG_PATHWAY	Pathways in cancer	17	4.2	0.0017	0.04
GOTERM_BP_FAT	in utero embryonic development	12	3	0.0015	0.041
GOTERM_BP_FAT	positive regulation of cell proliferation	20	5	0.0017	0.043
GOTERM_BP_FAT	forebrain development	11	2.7	0.0017	0.044
GOTERM_BP_FAT	transmembrane receptor protein serine/threonine kinase signaling pathway	9	2.2	0.0017	0.044
KEGG_PATHWAY	Hypertrophic cardiomyopathy (HCM)	8	2	0.0023	0.044
GOTERM_CC_FAT	myofibril	9	2.2	0.0024	0.045
KEGG_PATHWAY	Wnt signaling pathway	11	2.7	0.0015	0.047
GOTERM_BP_FAT	response to organic substance	29	7.2	0.0019	0.048
GOTERM_BP_FAT	negative regulation of transcription from RNA polymerase II promoter	15	3.7	0.0019	0.048
GOTERM_BP_FAT	negative regulation of cell proliferation	18	4.5	0.0022	0.054
GOTERM_BP_FAT	regulation of angiogenesis	7	1.7	0.0023	0.056
GOTERM_BP_FAT	embryonic organ morphogenesis	10	2.5	0.0024	0.057
KEGG_PATHWAY	Dilated cardiomyopathy	8	2	0.0035	0.057
GOTERM_BP_FAT	regulation of transcription	77	19.2	0.0025	0.058
GOTERM_BP_FAT	BMP signaling pathway	6	1.5	0.0025	0.058
GOTERM_BP_FAT	cell morphogenesis involved in differentiation	14	3.5	0.0025	0.058
UP_SEQ_FEATURE	DNA-binding region:Homeobox	14	3.5	0.00014	0.061
GOTERM_BP_FAT	lung epithelium development	3	0.7	0.0027	0.062
GOTERM_BP_FAT	endoderm formation	3	0.7	0.0027	0.062
GOTERM_BP_FAT	mesodermal cell fate determination	3	0.7	0.0027	0.062
GOTERM_BP_FAT	branching morphogenesis of a tube	7	1.7	0.0027	0.062
GOTERM_BP_FAT	cardiac cell differentiation	5	1.2	0.0029	0.065
SP_PIR_KEYWORDS	transcription regulation	60	14.9	0.0024	0.066
GOTERM_BP_FAT	regulation of cell death	31	7.7	0.003	0.066
SP_PIR_KEYWORDS	activator	22	5.5	0.0021	0.067
GOTERM_BP_FAT	regulation of nervous system development	12	3	0.0031	0.067
GOTERM_BP_FAT	positive regulation of protein amino acid phosphorylation	8	2	0.0031	0.067
GOTERM_BP_FAT	epithelial tube morphogenesis	7	1.7	0.0032	0.068
GOTERM_BP_FAT	cell fate commitment	10	2.5	0.0032	0.068
GOTERM_BP_FAT	regulation of neurogenesis	11	2.7	0.0032	0.068
SP_PIR_KEYWORDS	duplication	13	3.2	0.0024	0.069
GOTERM_CC_FAT	contractile fiber	9	2.2	0.004	0.071
GOTERM_CC_FAT	sarcomere	8	2	0.0046	0.071
SP_PIR_KEYWORDS	angiogenesis	7	1.7	0.0021	0.072
GOTERM_MF_FAT	calcium ion binding	38	9.5	0.0003	0.074
GOTERM_CC_FAT	cytoplasmic vesicle	25	6.2	0.0046	0.075
GOTERM_BP_FAT	response to nutrient levels	12	3	0.0037	0.077
GOTERM_BP_FAT	epithelium development	13	3.2	0.0039	0.079
GOTERM_BP_FAT	positive regulation of cell differentiation	13	3.2	0.0042	0.084
GOTERM_BP_FAT	regulation of protein amino acid phosphorylation	11	2.7	0.0044	0.087
GOTERM_BP_FAT	ciliary neurotrophic factor-mediated signaling pathway	3	0.7	0.0044	0.088
GOTERM_BP_FAT	regulation of apoptosis	30	7.5	0.0047	0.09
GOTERM_BP_FAT	muscle cell differentiation	9	2.2	0.0047	0.09
GOTERM_BP_FAT	response to organic cyclic substance	9	2.2	0.0047	0.09
GOTERM_BP_FAT	stem cell differentiation	5	1.2	0.0047	0.09
GOTERM_BP_FAT	cell morphogenesis	17	4.2	0.0046	0.091
GOTERM_BP_FAT	heart morphogenesis	7	1.7	0.0049	0.092
SP_PIR_KEYWORDS	extracellular matrix	13	3.2	0.0037	0.093
GOTERM_BP_FAT	positive regulation of phosphorylation	8	2	0.005	0.093
KEGG_PATHWAY	Hedgehog signaling pathway	6	1.5	0.0069	0.093
GOTERM_CC_FAT	axon	10	2.5	0.0065	0.094
GOTERM_BP_FAT	response to retinoic acid	5	1.2	0.0053	0.097
GOTERM_BP_FAT	regulation of programmed cell death	30	7.5	0.0053	0.098
SP_PIR_KEYWORDS	calcium binding	8	2	0.0049	0.11
SP_PIR_KEYWORDS	growth factor	9	2.2	0.0051	0.11
SP_PIR_KEYWORDS	disease mutation	48	11.9	0.0054	0.11
SP_PIR_KEYWORDS	collagen binding	3	0.7	0.0058	0.11
GOTERM_BP_FAT	positive regulation of phosphorus metabolic process	8	2	0.0059	0.11
GOTERM_BP_FAT	positive regulation of phosphate metabolic process	8	2	0.0059	0.11
GOTERM_BP_FAT	odontogenesis	6	1.5	0.006	0.11
SP_PIR_KEYWORDS	Transcription	59	14.7	0.0061	0.11
GOTERM_BP_FAT	morphogenesis of an epithelium	8	2	0.0062	0.11
GOTERM_BP_FAT	growth	11	2.7	0.0064	0.11
GOTERM_BP_FAT	positive regulation of cell death	19	4.7	0.0064	0.11
GOTERM_BP_FAT	homeostatic process	28	7	0.0065	0.11
GOTERM_BP_FAT	negative regulation of myoblast differentiation	3	0.7	0.0066	0.11
GOTERM_BP_FAT	cell proliferation	19	4.7	0.0066	0.11
GOTERM_BP_FAT	response to mechanical stimulus	6	1.5	0.007	0.12
KEGG_PATHWAY	Cytokine-cytokine receptor interaction	13	3.2	0.01	0.12
INTERPRO	Homeodomain-related	15	3.7	0.00061	0.13
GOTERM_BP_FAT	response to estrogen stimulus	8	2	0.0076	0.13
GOTERM_CC_FAT	contractile fiber part	8	2	0.0098	0.13
GOTERM_CC_FAT	external side of plasma membrane	10	2.5	0.0099	0.13
COG_ONTOLOGY	Amino acid transport and metabolism	5	1.2	0.013	0.13
SP_PIR_KEYWORDS	membrane	150	37.3	0.0079	0.14
GOTERM_BP_FAT	glutamine family amino acid catabolic process	4	1	0.0086	0.14
GOTERM_BP_FAT	cholesterol homeostasis	5	1.2	0.0088	0.14
GOTERM_BP_FAT	sterol homeostasis	5	1.2	0.0088	0.14
GOTERM_BP_FAT	respiratory system development	8	2	0.0089	0.14
GOTERM_BP_FAT	cell migration involved in gastrulation	3	0.7	0.0091	0.14
GOTERM_CC_FAT	receptor complex	8	2	0.011	0.14
GOTERM_BP_FAT	placenta development	6	1.5	0.0094	0.15
GOTERM_BP_FAT	dorsal/ventral pattern formation	6	1.5	0.0094	0.15
GOTERM_BP_FAT	positive regulation of cell adhesion	6	1.5	0.0094	0.15
GOTERM_BP_FAT	cell adhesion	26	6.5	0.0096	0.15
GOTERM_BP_FAT	biological adhesion	26	6.5	0.0096	0.15
GOTERM_BP_FAT	odontogenesis of dentine-containing tooth	5	1.2	0.0097	0.15
GOTERM_BP_FAT	urogenital system development	8	2	0.0098	0.15
INTERPRO	Homeobox	15	3.7	0.00054	0.17
GOTERM_BP_FAT	sensory organ development	12	3	0.011	0.17
GOTERM_BP_FAT	heterophilic cell adhesion	4	1	0.011	0.17
GOTERM_BP_FAT	regulation of MAP kinase activity	9	2.2	0.011	0.17
GOTERM_BP_FAT	mammary gland development	6	1.5	0.011	0.17
GOTERM_BP_FAT	mesodermal cell fate commitment	3	0.7	0.012	0.17
GOTERM_BP_FAT	nose development	3	0.7	0.012	0.17
GOTERM_BP_FAT	mesodermal cell differentiation	3	0.7	0.012	0.17
GOTERM_BP_FAT	negative regulation of striated muscle development	3	0.7	0.012	0.17
GOTERM_BP_FAT	positive regulation of response to external stimulus	6	1.5	0.012	0.17
GOTERM_BP_FAT	ossification	8	2	0.012	0.17
SP_PIR_KEYWORDS	lipoprotein	23	5.7	0.011	0.18
GOTERM_BP_FAT	positive regulation of apoptosis	18	4.5	0.012	0.18
GOTERM_BP_FAT	response to vitamin A	5	1.2	0.012	0.18
GOTERM_BP_FAT	positive regulation of cell migration	7	1.7	0.013	0.18
GOTERM_BP_FAT	positive regulation of programmed cell death	18	4.5	0.013	0.18
GOTERM_BP_FAT	intracellular signaling cascade	40	10	0.013	0.18
GOTERM_BP_FAT	blastocyst development	5	1.2	0.014	0.18
GOTERM_BP_FAT	metal ion homeostasis	11	2.7	0.014	0.18
UP_SEQ_FEATURE	disulfide bond	82	20.4	0.00063	0.19
BBID	71.Id_proteins_G0-to-S_cell_cycle	3	0.7	0.0082	0.19
GOTERM_BP_FAT	defense response	23	5.7	0.014	0.19
GOTERM_CC_FAT	membrane-bounded vesicle	21	5.2	0.017	0.19
GOTERM_BP_FAT	positive regulation of protein transport	6	1.5	0.015	0.2
GOTERM_BP_FAT	response to endogenous stimulus	17	4.2	0.015	0.2
GOTERM_BP_FAT	negative regulation of muscle development	3	0.7	0.015	0.2
GOTERM_BP_FAT	chemical homeostasis	20	5	0.015	0.2
GOTERM_BP_FAT	cellular amino acid catabolic process	6	1.5	0.016	0.2
KEGG_PATHWAY	Melanogenesis	7	1.7	0.02	0.2
GOTERM_BP_FAT	stem cell maintenance	4	1	0.016	0.21
GOTERM_BP_FAT	regulation of skeletal muscle fiber development	4	1	0.016	0.21
GOTERM_BP_FAT	nerve development	4	1	0.016	0.21
GOTERM_BP_FAT	regeneration	6	1.5	0.017	0.21
GOTERM_BP_FAT	ear development	7	1.7	0.017	0.21
GOTERM_BP_FAT	regulation of Wnt receptor signaling pathway	5	1.2	0.017	0.21
GOTERM_BP_FAT	bone development	8	2	0.017	0.21
GOTERM_MF_FAT	carbohydrate binding	18	4.5	0.0024	0.22
GOTERM_BP_FAT	kidney development	7	1.7	0.018	0.22
GOTERM_BP_FAT	stem cell development	4	1	0.018	0.22
GOTERM_BP_FAT	positive regulation of angiogenesis	4	1	0.018	0.22
GOTERM_BP_FAT	organ regeneration	4	1	0.018	0.22
GOTERM_BP_FAT	cellular calcium ion homeostasis	10	2.5	0.018	0.22
GOTERM_BP_FAT	cell surface receptor linked signal transduction	54	13.4	0.019	0.23
GOTERM_BP_FAT	positive regulation of cell motion	7	1.7	0.019	0.23
GOTERM_BP_FAT	positive regulation of locomotion	7	1.7	0.019	0.23
GOTERM_BP_FAT	phagocytosis	5	1.2	0.02	0.23
GOTERM_BP_FAT	negative regulation of cell development	5	1.2	0.02	0.23
GOTERM_BP_FAT	development of primary sexual characteristics	8	2	0.02	0.24
GOTERM_BP_FAT	response to wounding	20	5	0.021	0.24
GOTERM_BP_FAT	calcium ion homeostasis	10	2.5	0.021	0.24
GOTERM_CC_FAT	integrin complex	4	1	0.022	0.24
GOTERM_BP_FAT	cation homeostasis	13	3.2	0.022	0.25
GOTERM_BP_FAT	positive regulation of cell-substrate adhesion	4	1	0.022	0.25
GOTERM_BP_FAT	pituitary gland development	4	1	0.022	0.25
GOTERM_BP_FAT	forebrain regionalization	3	0.7	0.022	0.25
GOTERM_MF_FAT	transcription factor activity	37	9.2	0.0017	0.26
GOTERM_BP_FAT	positive regulation of MAP kinase activity	7	1.7	0.023	0.26
GOTERM_BP_FAT	regulation of cell morphogenesis	8	2	0.023	0.26
GOTERM_BP_FAT	lipid homeostasis	5	1.2	0.024	0.26
GOTERM_BP_FAT	regulation of skeletal muscle tissue development	4	1	0.024	0.26
GOTERM_BP_FAT	regulation of inflammatory response	6	1.5	0.024	0.26
GOTERM_BP_FAT	inflammatory response	14	3.5	0.024	0.26
GOTERM_BP_FAT	regulation of cell motion	10	2.5	0.024	0.26
GOTERM_MF_FAT	transcription regulator activity	51	12.7	0.0024	0.27
GOTERM_BP_FAT	embryonic skeletal system development	6	1.5	0.025	0.27
GOTERM_BP_FAT	cellular di-, tri-valent inorganic cation homeostasis	11	2.7	0.026	0.27
GOTERM_BP_FAT	Ras protein signal transduction	7	1.7	0.026	0.27
GOTERM_BP_FAT	regulation of gene-specific transcription	8	2	0.026	0.27
GOTERM_BP_FAT	behavior	18	4.5	0.026	0.27
GOTERM_BP_FAT	positive regulation of inflammatory response	4	1	0.026	0.27
GOTERM_BP_FAT	transcription	59	14.7	0.026	0.27
GOTERM_BP_FAT	cellular metal ion homeostasis	10	2.5	0.027	0.27
GOTERM_BP_FAT	pathway-restricted SMAD protein phosphorylation	3	0.7	0.027	0.27
GOTERM_BP_FAT	amine catabolic process	6	1.5	0.027	0.27
INTERPRO	Homeobox, conserved site	15	3.7	0.00047	0.28
SMART	HOX	15	3.7	0.0019	0.28
SP_PIR_KEYWORDS	cell membrane	59	14.7	0.02	0.28
SP_PIR_KEYWORDS	membrane protein	6	1.5	0.02	0.28
GOTERM_BP_FAT	inner ear development	6	1.5	0.028	0.28
GOTERM_BP_FAT	axon guidance	7	1.7	0.028	0.28
GOTERM_BP_FAT	response to hormone stimulus	15	3.7	0.028	0.28
GOTERM_BP_FAT	ectoderm development	10	2.5	0.029	0.28
GOTERM_MF_FAT	glycosaminoglycan binding	10	2.5	0.004	0.29
GOTERM_BP_FAT	regulation of protein localization	8	2	0.03	0.29
GOTERM_BP_FAT	regulation of cell migration	9	2.2	0.03	0.29
UP_SEQ_FEATURE	topological domain:Extracellular	78	19.4	0.0013	0.3
GOTERM_BP_FAT	negative regulation of cell cycle	6	1.5	0.031	0.3
GOTERM_BP_FAT	motor axon guidance	3	0.7	0.031	0.3
GOTERM_BP_FAT	regulation of striated muscle cell differentiation	4	1	0.031	0.3
GOTERM_BP_FAT	aging	7	1.7	0.032	0.3
SP_PIR_KEYWORDS	proteoglycan	5	1.2	0.023	0.31
SP_PIR_KEYWORDS	extracellular protein	4	1	0.024	0.31
GOTERM_BP_FAT	ion homeostasis	16	4	0.033	0.31
GOTERM_BP_FAT	organic acid catabolic process	7	1.7	0.033	0.31
GOTERM_BP_FAT	learning or memory	7	1.7	0.033	0.31
GOTERM_BP_FAT	carboxylic acid catabolic process	7	1.7	0.033	0.31
GOTERM_BP_FAT	neural crest cell differentiation	4	1	0.034	0.31
GOTERM_BP_FAT	smooth muscle contraction	4	1	0.034	0.31
GOTERM_BP_FAT	neural crest cell development	4	1	0.034	0.31
GOTERM_BP_FAT	lipid catabolic process	9	2.2	0.034	0.31
GOTERM_BP_FAT	skeletal system morphogenesis	7	1.7	0.034	0.31
GOTERM_BP_FAT	cell junction organization	5	1.2	0.034	0.31
GOTERM_BP_FAT	embryonic skeletal system morphogenesis	5	1.2	0.034	0.31
GOTERM_BP_FAT	cardiac muscle tissue development	5	1.2	0.034	0.31
GOTERM_BP_FAT	di-, tri-valent inorganic cation homeostasis	11	2.7	0.035	0.32
GOTERM_BP_FAT	positive regulation of pathway-restricted SMAD protein phosphorylation	3	0.7	0.036	0.32
GOTERM_BP_FAT	head development	3	0.7	0.036	0.32
GOTERM_BP_FAT	regulation of protein secretion	5	1.2	0.036	0.32
GOTERM_BP_FAT	somitogenesis	4	1	0.036	0.32
GOTERM_BP_FAT	regulation of protein transport	7	1.7	0.037	0.33
KEGG_PATHWAY	TGF-beta signaling pathway	6	1.5	0.039	0.33
UP_SEQ_FEATURE	DNA-binding region:HMG box	6	1.5	0.0019	0.34
GOTERM_BP_FAT	ureteric bud development	4	1	0.039	0.34
GOTERM_BP_FAT	positive regulation of multicellular organismal process	11	2.7	0.039	0.34
GOTERM_BP_FAT	transforming growth factor beta receptor signaling pathway	5	1.2	0.04	0.35
GOTERM_BP_FAT	striated muscle cell differentiation	6	1.5	0.042	0.35
SP_PIR_KEYWORDS	cytokine	9	2.2	0.031	0.36
SP_PIR_KEYWORDS	Chondrogenesis	3	0.7	0.031	0.36
SP_PIR_KEYWORDS	carbon-carbon lyase	3	0.7	0.031	0.36
GOTERM_BP_FAT	gut development	4	1	0.042	0.36
GOTERM_BP_FAT	cellular component assembly involved in morphogenesis	4	1	0.042	0.36
GOTERM_BP_FAT	glutamate decarboxylation to succinate	2	0.5	0.043	0.36
GOTERM_MF_FAT	chromatin binding	10	2.5	0.0063	0.37
GOTERM_MF_FAT	heparin binding	8	2	0.008	0.37
GOTERM_BP_FAT	induction of apoptosis	13	3.2	0.044	0.37
GOTERM_BP_FAT	diencephalon development	4	1	0.045	0.37
GOTERM_BP_FAT	sex differentiation	8	2	0.045	0.37
GOTERM_BP_FAT	negative regulation of muscle cell differentiation	3	0.7	0.046	0.37
GOTERM_BP_FAT	reverse cholesterol transport	3	0.7	0.046	0.37
GOTERM_BP_FAT	trophectodermal cell differentiation	3	0.7	0.046	0.37
GOTERM_BP_FAT	induction of programmed cell death	13	3.2	0.046	0.37
GOTERM_MF_FAT	polysaccharide binding	10	2.5	0.0074	0.38
GOTERM_MF_FAT	pattern binding	10	2.5	0.0074	0.38
GOTERM_BP_FAT	MAPKKK cascade	9	2.2	0.046	0.38
GOTERM_BP_FAT	regulation of establishment of protein localization	7	1.7	0.047	0.38
UP_SEQ_FEATURE	short sequence motif:WSXWS motif	5	1.2	0.0027	0.39
GOTERM_BP_FAT	circulatory system process	9	2.2	0.049	0.39
GOTERM_BP_FAT	blood circulation	9	2.2	0.049	0.39
GOTERM_BP_FAT	cellular cation homeostasis	11	2.7	0.049	0.39
GOTERM_BP_FAT	endocytosis	10	2.5	0.049	0.39
GOTERM_BP_FAT	membrane invagination	10	2.5	0.049	0.39
GOTERM_MF_FAT	growth factor activity	10	2.5	0.0098	0.4
GOTERM_BP_FAT	G1/S transition checkpoint	3	0.7	0.051	0.4
GOTERM_BP_FAT	regulation of pathway-restricted SMAD protein phosphorylation	3	0.7	0.051	0.4
GOTERM_BP_FAT	regulation of muscle cell differentiation	4	1	0.051	0.4
GOTERM_BP_FAT	neuron projection development	11	2.7	0.052	0.4
GOTERM_BP_FAT	telencephalon development	5	1.2	0.052	0.4
GOTERM_BP_FAT	regulation of specific transcription from RNA polymerase II promoter	6	1.5	0.053	0.4
SMART	HMG	6	1.5	0.0094	0.41
GOTERM_CC_FAT	adherens junction	8	2	0.046	0.41
GOTERM_CC_FAT	cell junction	18	4.5	0.047	0.41
GOTERM_BP_FAT	ear morphogenesis	5	1.2	0.054	0.41
GOTERM_BP_FAT	regulation of cell cycle	13	3.2	0.056	0.42
GOTERM_BP_FAT	ovulation cycle	5	1.2	0.057	0.42
GOTERM_BP_FAT	response to lipid	3	0.7	0.057	0.42
GOTERM_BP_FAT	positive regulation of bone mineralization	3	0.7	0.057	0.42
GOTERM_BP_FAT	regulation of locomotion	9	2.2	0.057	0.42
GOTERM_BP_FAT	response to steroid hormone stimulus	9	2.2	0.057	0.42
GOTERM_BP_FAT	regulation of response to external stimulus	8	2	0.057	0.42
GOTERM_BP_FAT	cell junction assembly	4	1	0.058	0.42
GOTERM_BP_FAT	positive regulation of protein secretion	4	1	0.058	0.42
GOTERM_BP_FAT	vasculogenesis	4	1	0.058	0.42
GOTERM_BP_FAT	protein kinase cascade	14	3.5	0.058	0.43
GOTERM_BP_FAT	neural tube development	5	1.2	0.059	0.43
GOTERM_BP_FAT	acute inflammatory response	6	1.5	0.061	0.44
GOTERM_BP_FAT	neuron fate commitment	4	1	0.062	0.44
GOTERM_BP_FAT	osteoblast differentiation	4	1	0.062	0.44
GOTERM_BP_FAT	development of primary female sexual characteristics	5	1.2	0.062	0.44
GOTERM_BP_FAT	endocrine system development	5	1.2	0.062	0.44
GOTERM_BP_FAT	female sex differentiation	5	1.2	0.062	0.44
GOTERM_BP_FAT	positive regulation of cell development	5	1.2	0.062	0.44
KEGG_PATHWAY	MAPK signaling pathway	11	2.7	0.062	0.44
GOTERM_BP_FAT	positive regulation of biomineral formation	3	0.7	0.062	0.44
GOTERM_BP_FAT	cranial nerve development	3	0.7	0.062	0.44
GOTERM_BP_FAT	autonomic nervous system development	3	0.7	0.062	0.44
GOTERM_BP_FAT	embryonic forelimb morphogenesis	3	0.7	0.062	0.44
GOTERM_BP_FAT	cellular ion homeostasis	14	3.5	0.063	0.44
GOTERM_BP_FAT	dosage compensation	2	0.5	0.063	0.44
GOTERM_BP_FAT	cardiac epithelial to mesenchymal transition	2	0.5	0.063	0.44
GOTERM_BP_FAT	bronchus development	2	0.5	0.063	0.44
SP_PIR_KEYWORDS	integrin	4	1	0.049	0.45
GOTERM_CC_FAT	transcriptional repressor complex	4	1	0.055	0.45
GOTERM_CC_FAT	dendrite	8	2	0.057	0.45
GOTERM_BP_FAT	regulation of osteoblast differentiation	4	1	0.065	0.45
GOTERM_BP_FAT	mitotic cell cycle checkpoint	4	1	0.065	0.45
SP_PIR_KEYWORDS	egf-like domain	10	2.5	0.044	0.46
SP_PIR_KEYWORDS	Pyrrolidone carboxylic acid	5	1.2	0.046	0.46
SP_PIR_KEYWORDS	differentiation	16	4	0.048	0.46
SP_PIR_KEYWORDS	cell adhesion	15	3.7	0.049	0.46
SP_PIR_KEYWORDS	deafness	6	1.5	0.052	0.46
GOTERM_CC_FAT	Barr body	2	0.5	0.062	0.46
GOTERM_BP_FAT	eye development	7	1.7	0.066	0.46
GOTERM_BP_FAT	regulation of epithelial cell proliferation	5	1.2	0.067	0.46
GOTERM_BP_FAT	plasma lipoprotein particle remodeling	3	0.7	0.068	0.46
GOTERM_BP_FAT	blastocyst formation	3	0.7	0.068	0.46
GOTERM_BP_FAT	protein-lipid complex remodeling	3	0.7	0.068	0.46
GOTERM_BP_FAT	regulation of glial cell differentiation	3	0.7	0.068	0.46
GOTERM_BP_FAT	macromolecular complex remodeling	3	0.7	0.068	0.46
GOTERM_BP_FAT	cellular chemical homeostasis	14	3.5	0.069	0.46
GOTERM_BP_FAT	metanephros development	4	1	0.069	0.46
GOTERM_CC_FAT	basolateral plasma membrane	9	2.2	0.066	0.47
GOTERM_CC_FAT	soluble fraction	12	3	0.067	0.47
GOTERM_BP_FAT	response to hypoxia	7	1.7	0.07	0.47
SMART	TBOX	4	1	0.0077	0.48
SP_PIR_KEYWORDS	heterodimer	6	1.5	0.058	0.48
GOTERM_CC_FAT	anchoring junction	8	2	0.071	0.48
GOTERM_BP_FAT	regulation of transcription factor activity	6	1.5	0.072	0.48
GOTERM_BP_FAT	negative regulation of neurogenesis	4	1	0.073	0.48
GOTERM_CC_FAT	cell fraction	31	7.7	0.073	0.48
GOTERM_BP_FAT	locomotory behavior	11	2.7	0.074	0.48
GOTERM_BP_FAT	Wnt receptor signaling pathway, calcium modulating pathway	3	0.7	0.075	0.48
GOTERM_BP_FAT	myofibril assembly	3	0.7	0.075	0.48
GOTERM_BP_FAT	regulation of gliogenesis	3	0.7	0.075	0.48
GOTERM_BP_FAT	regulation of cell adhesion	7	1.7	0.076	0.49
GOTERM_BP_FAT	pallium development	4	1	0.077	0.49
GOTERM_BP_FAT	regulation of cell-substrate adhesion	4	1	0.077	0.49
GOTERM_BP_FAT	intracellular receptor-mediated signaling pathway	5	1.2	0.079	0.5
GOTERM_BP_FAT	vitamin metabolic process	5	1.2	0.079	0.5
GOTERM_BP_FAT	regulation of cell-cell adhesion	3	0.7	0.081	0.5
GOTERM_BP_FAT	forelimb morphogenesis	3	0.7	0.081	0.5
GOTERM_BP_FAT	ureteric bud morphogenesis	3	0.7	0.081	0.5
GOTERM_BP_FAT	branching involved in ureteric bud morphogenesis	3	0.7	0.081	0.5
GOTERM_BP_FAT	regulation of phosphorylation	16	4	0.081	0.51
GOTERM_BP_FAT	positive regulation of peptidyl-tyrosine phosphorylation	4	1	0.081	0.51
GOTERM_BP_FAT	camera-type eye development	6	1.5	0.082	0.51
GOTERM_BP_FAT	response to protein stimulus	6	1.5	0.082	0.51
GOTERM_CC_FAT	basement membrane	5	1.2	0.082	0.51
GOTERM_BP_FAT	reduction of cytosolic calcium ion concentration	2	0.5	0.084	0.51
GOTERM_BP_FAT	rhombomere 3 development	2	0.5	0.084	0.51
GOTERM_BP_FAT	trachea development	2	0.5	0.084	0.51
GOTERM_BP_FAT	leukemia inhibitory factor signaling pathway	2	0.5	0.084	0.51
GOTERM_BP_FAT	lens induction in camera-type eye	2	0.5	0.084	0.51
GOTERM_BP_FAT	branching involved in lung morphogenesis	2	0.5	0.084	0.51
GOTERM_BP_FAT	female genitalia development	2	0.5	0.084	0.51
INTERPRO	High mobility group, HMG1/HMG2	6	1.5	0.0053	0.52
SP_PIR_KEYWORDS	sulfation	4	1	0.065	0.52
SP_PIR_KEYWORDS	palmitate	9	2.2	0.067	0.52
GOTERM_BP_FAT	regulation of cell morphogenesis involved in differentiation	5	1.2	0.085	0.52
GOTERM_BP_FAT	response to oxygen levels	7	1.7	0.085	0.52
SP_PIR_KEYWORDS	decarboxylase	3	0.7	0.072	0.53
GOTERM_BP_FAT	neural crest cell migration	3	0.7	0.087	0.53
GOTERM_BP_FAT	proximal/distal pattern formation	3	0.7	0.087	0.53
GOTERM_BP_FAT	cell-substrate junction assembly	3	0.7	0.087	0.53
GOTERM_BP_FAT	genitalia development	3	0.7	0.087	0.53
GOTERM_BP_FAT	cardiac muscle cell differentiation	3	0.7	0.087	0.53
GOTERM_BP_FAT	regulation of ossification	5	1.2	0.088	0.53
GOTERM_BP_FAT	macromolecular complex subunit organization	22	5.5	0.089	0.53
GOTERM_BP_FAT	erythrocyte homeostasis	4	1	0.089	0.53
GOTERM_BP_FAT	neuron projection morphogenesis	9	2.2	0.091	0.54
GOTERM_BP_FAT	response to cytokine stimulus	5	1.2	0.091	0.54
GOTERM_BP_FAT	positive regulation of cell activation	6	1.5	0.092	0.54
GOTERM_BP_FAT	positive regulation of ossification	3	0.7	0.094	0.54
GOTERM_BP_FAT	embryonic placenta development	3	0.7	0.094	0.54
GOTERM_CC_FAT	anchored to membrane	9	2.2	0.094	0.55
GOTERM_BP_FAT	cell fate specification	4	1	0.097	0.56
GOTERM_BP_FAT	positive regulation of cellular component organization	8	2	0.097	0.56
GOTERM_CC_FAT	extrinsic to membrane	16	4	0.099	0.56
SP_PIR_KEYWORDS	charcot-marie-tooth disease	3	0.7	0.084	0.58
SP_PIR_KEYWORDS	DNA binding	12	3	0.085	0.58
SP_PIR_KEYWORDS	Aminopeptidase	3	0.7	0.096	0.58
SP_PIR_KEYWORDS	Neurotransmitter biosynthesis	2	0.5	0.097	0.58
SP_PIR_KEYWORDS	gastrulation	2	0.5	0.097	0.58
INTERPRO	Transcription factor, T-box, conserved site	4	1	0.0052	0.59
INTERPRO	Transcription factor, T-box	4	1	0.0052	0.59
SP_PIR_KEYWORDS	transmembrane	113	28.1	0.096	0.59
SP_PIR_KEYWORDS	calcium transport	5	1.2	0.093	0.6
SP_PIR_KEYWORDS	myristate	6	1.5	0.093	0.6
SP_PIR_KEYWORDS	lipid degradation	5	1.2	0.096	0.6
UP_SEQ_FEATURE	domain:F5/8 type C 2	3	0.7	0.0058	0.62
UP_SEQ_FEATURE	domain:F5/8 type C 1	3	0.7	0.0058	0.62
UP_SEQ_FEATURE	zinc finger region:GATA-type 1	3	0.7	0.0058	0.62
UP_SEQ_FEATURE	zinc finger region:GATA-type 2	3	0.7	0.0058	0.62
GOTERM_MF_FAT	transcription activator activity	17	4.2	0.021	0.63
GOTERM_MF_FAT	transcription repressor activity	14	3.5	0.024	0.65
INTERPRO	Homeobox protein, antennapedia type, conserved site	4	1	0.014	0.74
INTERPRO	EGF-like region, conserved site	13	3.2	0.024	0.74
GOTERM_MF_FAT	cytokine receptor activity	5	1.2	0.033	0.74
INTERPRO	Organic anion transporter polypeptide OATP	3	0.7	0.026	0.75
INTERPRO	Peptidase M1, membrane alanine aminopeptidase	3	0.7	0.026	0.75
INTERPRO	Peptidase M1, membrane alanine aminopeptidase, N-terminal	3	0.7	0.03	0.75
INTERPRO	Fibronectin, type III	10	2.5	0.021	0.76
INTERPRO	Zinc finger, NHR/GATA-type	5	1.2	0.023	0.76
INTERPRO	EGF-like	10	2.5	0.029	0.76
INTERPRO	EF-Hand type	12	3	0.013	0.77
INTERPRO	Fibronectin, type III-like fold	10	2.5	0.017	0.77
INTERPRO	Protease inhibitor, Kazal-type	4	1	0.019	0.77
INTERPRO	Neuropilin	2	0.5	0.042	0.77
INTERPRO	Connector enhancer of kinase suppressor of ras 2	2	0.5	0.042	0.77
INTERPRO	Zinc finger, GATA-type	3	0.7	0.045	0.77
INTERPRO	Transcription factor, GATA-1/2/3	2	0.5	0.063	0.77
INTERPRO	CRIC domain	2	0.5	0.063	0.77
INTERPRO	CRIC domain, Chordata	2	0.5	0.063	0.77
INTERPRO	Cryptic/Cripto, CFC domain	2	0.5	0.063	0.77
INTERPRO	Fibronectin, type III subdomain	4	1	0.035	0.78
INTERPRO	EF-HAND 2	10	2.5	0.041	0.78
INTERPRO	Thyroglobulin type-1	3	0.7	0.05	0.78
INTERPRO	Small chemokine, C-X-C, conserved site	3	0.7	0.05	0.78
INTERPRO	EGF-like, type 3	9	2.2	0.056	0.78
INTERPRO	Cadherin cytoplasmic region	3	0.7	0.061	0.78
INTERPRO	Integrin alpha beta-propellor	3	0.7	0.061	0.78
INTERPRO	Leucine-rich repeat, typical subtype	7	1.7	0.062	0.78
SMART	SAM	6	1.5	0.078	0.78
INTERPRO	PMP-22/EMP/MP20/Claudin	4	1	0.041	0.79
GOTERM_MF_FAT	lipoprotein binding	4	1	0.042	0.79
GOTERM_MF_FAT	glutamate decarboxylase activity	2	0.5	0.044	0.79
GOTERM_MF_FAT	leukemia inhibitory factor receptor activity	2	0.5	0.044	0.79
INTERPRO	Sterile alpha motif SAM	6	1.5	0.049	0.79
INTERPRO	Integrin alpha chain, C-terminal cytoplasmic region, conserved site	3	0.7	0.055	0.79
INTERPRO	Integrin alpha chain	3	0.7	0.055	0.79
INTERPRO	Integrin alpha-2	3	0.7	0.055	0.79
INTERPRO	Carbonic anhydrase, alpha-class, catalytic domain	3	0.7	0.055	0.79
INTERPRO	Leucine-rich repeat, cysteine-rich flanking region, N-terminal	6	1.5	0.06	0.79
SMART	LRRNT	6	1.5	0.096	0.79
UP_SEQ_FEATURE	short sequence motif:Antp-type hexapeptide	4	1	0.011	0.8
INTERPRO	Leucine-rich repeat	10	2.5	0.039	0.8
INTERPRO	Peptidase M, neutral zinc metallopeptidases, zinc-binding site	6	1.5	0.054	0.8
SMART	TY	3	0.7	0.064	0.8
INTERPRO	Pleckstrin homology	11	2.7	0.074	0.8
UP_SEQ_FEATURE	topological domain:Cytoplasmic	87	21.6	0.013	0.81
BIOCARTA	Inhibition of Matrix Metalloproteinases	3	0.7	0.026	0.81
INTERPRO	Transforming growth factor beta (TGFb), N-terminal	3	0.7	0.073	0.81
SMART	NTR	2	0.5	0.095	0.81
SMART	EGF	10	2.5	0.06	0.82
SMART	Int_alpha	3	0.7	0.078	0.82
INTERPRO	CTNNB1 binding, N-teminal	2	0.5	0.083	0.82
INTERPRO	Proteinase inhibitor I35, tissue inhibitor of metalloproteinase	2	0.5	0.083	0.82
INTERPRO	FG-GAP	3	0.7	0.085	0.82
INTERPRO	Coagulation factor 5/8 type, C-terminal	3	0.7	0.085	0.82
INTERPRO	Guanine nucleotide exchange factor for Ras-like GTPases, N-terminal	3	0.7	0.085	0.82
GOTERM_MF_FAT	vitamin binding	7	1.7	0.069	0.83
INTERPRO	Sterile alpha motif-type	5	1.2	0.082	0.83
GOTERM_MF_FAT	cytokine activity	9	2.2	0.069	0.84
GOTERM_MF_FAT	low-density lipoprotein binding	3	0.7	0.078	0.84
GOTERM_MF_FAT	chemokine activity	4	1	0.082	0.84
BIOCARTA	Nuclear Receptors in Lipid Metabolism and Toxicity	4	1	0.085	0.84
INTERPRO	Type II antifreeze protein	3	0.7	0.092	0.84
SMART	FN3	10	2.5	0.045	0.85
GOTERM_MF_FAT	ciliary neurotrophic factor receptor binding	2	0.5	0.065	0.85
GOTERM_MF_FAT	oncostatin-M receptor activity	2	0.5	0.065	0.85
GOTERM_MF_FAT	DNA binding	63	15.7	0.067	0.85
GOTERM_MF_FAT	lipid binding	16	4	0.077	0.85
GOTERM_MF_FAT	cytokine binding	6	1.5	0.095	0.85
SMART	ZnF_GATA	3	0.7	0.057	0.86
GOTERM_MF_FAT	chemokine receptor binding	4	1	0.095	0.86
GOTERM_MF_FAT	transcription cofactor activity	14	3.5	0.062	0.87
GOTERM_MF_FAT	transcription factor binding	18	4.5	0.064	0.87
GOTERM_MF_FAT	RNA polymerase II transcription factor activity	10	2.5	0.094	0.87
BIOCARTA	ALK in cardiac myocytes	4	1	0.074	0.91
PIR_SUPERFAMILY	PIRSF005666:integrin alpha, VLA protein type	3	0.7	0.017	0.96
UP_SEQ_FEATURE	repeat:LRR 10	7	1.7	0.032	0.96
UP_SEQ_FEATURE	domain:Thyroglobulin type-1	3	0.7	0.028	0.97
UP_SEQ_FEATURE	binding site:AMP	3	0.7	0.028	0.97
UP_SEQ_FEATURE	lipid moiety-binding region:S-palmitoyl cysteine	9	2.2	0.032	0.97
UP_SEQ_FEATURE	short sequence motif:GFFKR motif	3	0.7	0.036	0.97
UP_SEQ_FEATURE	domain:DUF1170	2	0.5	0.04	0.97
UP_SEQ_FEATURE	region of interest:Rod-like helical tail	2	0.5	0.04	0.97
UP_SEQ_FEATURE	domain:Histone H2A	2	0.5	0.04	0.97
UP_SEQ_FEATURE	DNA-binding region:T-box	3	0.7	0.041	0.97
UP_SEQ_FEATURE	domain:Fibronectin type-III 1	7	1.7	0.051	0.97
UP_SEQ_FEATURE	domain:EGF-like 6	4	1	0.056	0.97
UP_SEQ_FEATURE	repeat:LRR 9	7	1.7	0.057	0.97
UP_SEQ_FEATURE	short sequence motif:CX6CC	2	0.5	0.06	0.97
UP_SEQ_FEATURE	short sequence motif:CXXC	2	0.5	0.06	0.97
UP_SEQ_FEATURE	domain:CRIC	2	0.5	0.06	0.97
UP_SEQ_FEATURE	domain:Fibronectin type-III 5	4	1	0.063	0.97
UP_SEQ_FEATURE	repeat:LRR 6	9	2.2	0.066	0.97
UP_SEQ_FEATURE	compositionally biased region:Asp/Glu-rich (acidic)	6	1.5	0.083	0.97
UP_SEQ_FEATURE	repeat:LRR 8	7	1.7	0.084	0.97
UP_SEQ_FEATURE	transmembrane region	113	28.1	0.084	0.97
UP_SEQ_FEATURE	short sequence motif:Box 1 motif	3	0.7	0.085	0.97
UP_SEQ_FEATURE	repeat:LRR 3	11	2.7	0.086	0.97
PIR_SUPERFAMILY	PIRSF001636:metalloproteinase inhibitor	2	0.5	0.088	0.97
PIR_SUPERFAMILY	PIRSF001333:glutamate decarboxylase	2	0.5	0.088	0.97
UP_SEQ_FEATURE	domain:Fibronectin type-III 3	5	1.2	0.089	0.97
UP_SEQ_FEATURE	site:Not glycosylated	3	0.7	0.091	0.97
UP_SEQ_FEATURE	lipid moiety-binding region:GPI-anchor amidated serine	4	1	0.097	0.97
UP_SEQ_FEATURE	repeat:FU 1	2	0.5	0.097	0.97
UP_SEQ_FEATURE	repeat:FU 2	2	0.5	0.097	0.97
UP_SEQ_FEATURE	domain:Fibronectin type-II 1	2	0.5	0.097	0.97
UP_SEQ_FEATURE	region of interest:CTNNB1-binding	2	0.5	0.097	0.97
UP_SEQ_FEATURE	domain:Fibronectin type-II 2	2	0.5	0.097	0.97
UP_SEQ_FEATURE	domain:EGF-like 1	6	1.5	0.098	0.97
UP_SEQ_FEATURE	domain:Kazal-like	4	1	0.047	0.98
UP_SEQ_FEATURE	domain:Fibronectin type-III 2	7	1.7	0.05	0.98
UP_SEQ_FEATURE	repeat:FG-GAP 6	3	0.7	0.056	0.98
UP_SEQ_FEATURE	repeat:FG-GAP 5	3	0.7	0.056	0.98
UP_SEQ_FEATURE	repeat:FG-GAP 2	3	0.7	0.056	0.98
UP_SEQ_FEATURE	repeat:FG-GAP 1	3	0.7	0.056	0.98
UP_SEQ_FEATURE	repeat:FG-GAP 4	3	0.7	0.056	0.98
UP_SEQ_FEATURE	repeat:FG-GAP 7	3	0.7	0.056	0.98
UP_SEQ_FEATURE	repeat:FG-GAP 3	3	0.7	0.056	0.98
UP_SEQ_FEATURE	domain:N-terminal Ras-GEF	3	0.7	0.073	0.98
UP_SEQ_FEATURE	repeat:LRR 4	10	2.5	0.073	0.98
PIR_SUPERFAMILY	PIRSF002504:cadherin	3	0.7	0.075	0.98
UP_SEQ_FEATURE	chain:Surface protein	2	0.5	0.079	0.98
UP_SEQ_FEATURE	metal ion-binding site:Zinc; via amide nitrogen and carbonyl oxygen; shared with metalloproteinase partner	2	0.5	0.079	0.98
UP_SEQ_FEATURE	region of interest:Interaction with E4F1	2	0.5	0.079	0.98
UP_SEQ_FEATURE	region of interest:Involved in metalloproteinase-binding	2	0.5	0.079	0.98
UP_SEQ_FEATURE	region of interest:Collagen-binding	2	0.5	0.079	0.98
UP_SEQ_FEATURE	region of interest:Interaction with HPS5	2	0.5	0.079	0.98
UP_SEQ_FEATURE	chain:Transmembrane protein	2	0.5	0.079	0.98
UP_SEQ_FEATURE	domain:EF-hand 1	8	2	0.08	0.98
UP_SEQ_FEATURE	domain:EF-hand 2	8	2	0.08	0.98
UP_SEQ_FEATURE	domain:SAM	5	1.2	0.083	0.98
PIR_SUPERFAMILY	PIRSF036960:Neuropilin	2	0.5	0.045	0.99
PIR_SUPERFAMILY	PIRSF037942:core histone macro-H2A	2	0.5	0.045	0.99
PIR_SUPERFAMILY	PIRSF003027:TF_GATA-1/2/3	2	0.5	0.067	0.99

## Sheet: DAVID NTera-2
DAVID Bioinformatics Resources 6.7 Output for NTera-2 (grey area within cut-off margin of FDR-corrected P-value: 0.01)
Category	Term	Count	%	P-Value	Benjamini
SP_PIR_KEYWORDS	developmental protein	23	17.6	7.7e-09	1.5e-06
SP_PIR_KEYWORDS	signal	48	36.6	4.1e-08	4e-06
UP_SEQ_FEATURE	signal peptide	48	36.6	5e-08	2.4e-05
SP_PIR_KEYWORDS	glycoprotein	53	40.5	2.2e-06	0.00014
SP_PIR_KEYWORDS	Secreted	29	22.1	4.2e-06	0.00021
UP_SEQ_FEATURE	glycosylation site:N-linked (GlcNAc...)	52	39.7	1.7e-06	0.0004
SP_PIR_KEYWORDS	disulfide bond	38	29	4.6e-05	0.0018
GOTERM_BP_FAT	pattern specification process	12	9.2	2.9e-06	0.003
UP_SEQ_FEATURE	disulfide bond	38	29	2.3e-05	0.0038
GOTERM_BP_FAT	gastrulation	7	5.3	9.9e-06	0.0051
GOTERM_CC_FAT	extracellular region	30	22.9	0.00014	0.018
GOTERM_BP_FAT	cell morphogenesis involved in differentiation	10	7.6	5.8e-05	0.02
GOTERM_BP_FAT	ureteric bud development	5	3.8	0.00011	0.027
GOTERM_BP_FAT	trophectodermal cell differentiation	4	3.1	0.00018	0.031
GOTERM_BP_FAT	cell morphogenesis	11	8.4	0.00021	0.031
GOTERM_BP_FAT	metanephros development	5	3.8	0.00026	0.033
GOTERM_BP_FAT	tissue morphogenesis	8	6.1	0.00029	0.033
GOTERM_BP_FAT	embryonic morphogenesis	10	7.6	0.00033	0.033
GOTERM_BP_FAT	blastocyst formation	4	3.1	0.00036	0.033
GOTERM_BP_FAT	cellular component morphogenesis	11	8.4	0.0005	0.034
GOTERM_BP_FAT	formation of primary germ layer	5	3.8	0.00018	0.036
GOTERM_BP_FAT	neuron projection development	9	6.9	0.00047	0.036
GOTERM_BP_FAT	mesenchyme development	5	3.8	0.0005	0.036
GOTERM_BP_FAT	kidney development	6	4.6	0.0006	0.038
GOTERM_BP_FAT	mesenchymal cell differentiation	5	3.8	0.00046	0.039
GOTERM_BP_FAT	mesenchymal cell development	5	3.8	0.00046	0.039
GOTERM_BP_FAT	neuron projection morphogenesis	8	6.1	0.00079	0.047
SMART	LRRNT	6	4.6	0.00074	0.05
KEGG_PATHWAY	Axon guidance	7	5.3	0.00086	0.053
GOTERM_BP_FAT	axon guidance	6	4.6	0.00097	0.054
GOTERM_BP_FAT	urogenital system development	6	4.6	0.0011	0.058
SMART	FOLN	3	2.3	0.0027	0.062
GOTERM_BP_FAT	positive regulation of nucleobase, nucleoside, nucleotide and nucleic acid metabolic process	13	9.9	0.0015	0.075
GOTERM_BP_FAT	cell motion	11	8.4	0.002	0.081
GOTERM_BP_FAT	cell part morphogenesis	8	6.1	0.0023	0.081
GOTERM_BP_FAT	mesoderm formation	4	3.1	0.0021	0.083
GOTERM_BP_FAT	ameboidal cell migration	4	3.1	0.0023	0.083
GOTERM_BP_FAT	mesoderm morphogenesis	4	3.1	0.0024	0.083
GOTERM_BP_FAT	cell projection morphogenesis	8	6.1	0.0018	0.084
GOTERM_BP_FAT	mesoderm development	5	3.8	0.0019	0.084
GOTERM_BP_FAT	positive regulation of nitrogen compound metabolic process	13	9.9	0.002	0.084
GOTERM_BP_FAT	positive regulation of macromolecule biosynthetic process	13	9.9	0.0022	0.085
SMART	LRR_TYP	6	4.6	0.0026	0.086
GOTERM_CC_FAT	extracellular region part	17	13	0.0014	0.088
GOTERM_BP_FAT	neuron development	9	6.9	0.0028	0.092
GOTERM_BP_FAT	positive regulation of cellular biosynthetic process	13	9.9	0.0033	0.1
GOTERM_BP_FAT	regulation of cell development	7	5.3	0.0034	0.1
GOTERM_BP_FAT	blastocyst development	4	3.1	0.0035	0.1
GOTERM_BP_FAT	cell morphogenesis involved in neuron differentiation	7	5.3	0.0037	0.1
SP_PIR_KEYWORDS	differentiation	10	7.6	0.0035	0.11
GOTERM_BP_FAT	positive regulation of biosynthetic process	13	9.9	0.0037	0.11
GOTERM_BP_FAT	heart development	7	5.3	0.0043	0.12
GOTERM_BP_FAT	cell projection organization	9	6.9	0.0046	0.12
GOTERM_BP_FAT	cell surface receptor linked signal transduction	24	18.3	0.0047	0.12
GOTERM_BP_FAT	tube development	7	5.3	0.0048	0.12
UP_SEQ_FEATURE	repeat:LRR 10	6	4.6	0.0011	0.13
GOTERM_CC_FAT	extracellular space	13	9.9	0.0039	0.16
GOTERM_BP_FAT	positive regulation of transcription	11	8.4	0.0066	0.16
GOTERM_BP_FAT	epithelial to mesenchymal transition	3	2.3	0.0071	0.16
INTERPRO	Leucine-rich repeat, cysteine-rich flanking region, N-terminal	6	4.6	0.00066	0.17
GOTERM_BP_FAT	positive regulation of macromolecule metabolic process	14	10.7	0.0074	0.17
UP_SEQ_FEATURE	repeat:LRR 9	6	4.6	0.0021	0.18
INTERPRO	Immunoglobulin I-set	6	4.6	0.0029	0.18
SP_PIR_KEYWORDS	cell adhesion	9	6.9	0.007	0.18
GOTERM_BP_FAT	positive regulation of gene expression	11	8.4	0.0081	0.18
SMART	CT	3	2.3	0.014	0.18
SMART	IGc2	6	4.6	0.016	0.18
GOTERM_BP_FAT	placenta development	4	3.1	0.0088	0.19
SMART	FN3	6	4.6	0.012	0.19
SMART	Sema	3	2.3	0.021	0.19
INTERPRO	Leucine-rich repeat	7	5.3	0.0039	0.2
SP_PIR_KEYWORDS	cleavage on pair of basic residues	7	5.3	0.0093	0.2
GOTERM_BP_FAT	biological adhesion	12	9.2	0.011	0.2
GOTERM_BP_FAT	enzyme linked receptor protein signaling pathway	8	6.1	0.011	0.2
GOTERM_BP_FAT	branching morphogenesis of a tube	4	3.1	0.011	0.2
INTERPRO	Follistatin-like, N-terminal	3	2.3	0.0026	0.21
GOTERM_BP_FAT	cell-cell signaling	11	8.4	0.01	0.21
GOTERM_BP_FAT	ureteric bud morphogenesis	3	2.3	0.01	0.21
GOTERM_BP_FAT	branching involved in ureteric bud morphogenesis	3	2.3	0.01	0.21
GOTERM_BP_FAT	female gonad development	4	3.1	0.011	0.21
GOTERM_BP_FAT	cell adhesion	12	9.2	0.011	0.21
GOTERM_BP_FAT	ovulation cycle	4	3.1	0.012	0.21
GOTERM_BP_FAT	axonogenesis	6	4.6	0.012	0.21
GOTERM_BP_FAT	embryonic placenta development	3	2.3	0.012	0.21
GOTERM_BP_FAT	neuron differentiation	9	6.9	0.013	0.21
GOTERM_BP_FAT	tube morphogenesis	5	3.8	0.013	0.21
GOTERM_BP_FAT	development of primary female sexual characteristics	4	3.1	0.013	0.21
GOTERM_BP_FAT	female sex differentiation	4	3.1	0.013	0.21
SMART	LRRCT	4	3.1	0.026	0.21
SMART	SAM	4	3.1	0.03	0.21
GOTERM_BP_FAT	cell migration	7	5.3	0.014	0.22
GOTERM_BP_FAT	positive regulation of developmental process	7	5.3	0.014	0.22
UP_SEQ_FEATURE	repeat:LRR 8	6	4.6	0.0032	0.23
GOTERM_BP_FAT	morphogenesis of a branching structure	4	3.1	0.016	0.24
GOTERM_BP_FAT	positive regulation of transcription from RNA polymerase II promoter	8	6.1	0.016	0.24
GOTERM_BP_FAT	blood vessel morphogenesis	6	4.6	0.017	0.25
SMART	KAZAL	3	2.3	0.044	0.25
SMART	PSI	3	2.3	0.042	0.26
GOTERM_MF_FAT	transcription activator activity	10	7.6	0.0013	0.27
INTERPRO	Leucine-rich repeat, typical subtype	6	4.6	0.0023	0.28
SMART	EGF	5	3.8	0.058	0.29
GOTERM_BP_FAT	localization of cell	7	5.3	0.022	0.31
GOTERM_BP_FAT	cell motility	7	5.3	0.022	0.31
GOTERM_BP_FAT	positive regulation of cell differentiation	6	4.6	0.023	0.32
SP_PIR_KEYWORDS	activator	9	6.9	0.022	0.35
SP_PIR_KEYWORDS	leucine-rich repeat	7	5.3	0.02	0.36
GOTERM_BP_FAT	endoderm formation	2	1.5	0.028	0.36
GOTERM_MF_FAT	transcription factor activity	15	11.5	0.0037	0.37
UP_SEQ_FEATURE	repeat:LRR 7	6	4.6	0.0066	0.37
GOTERM_BP_FAT	regulation of neurogenesis	5	3.8	0.03	0.37
GOTERM_BP_FAT	blood vessel development	6	4.6	0.03	0.38
GOTERM_BP_FAT	chordate embryonic development	7	5.3	0.03	0.38
GOTERM_BP_FAT	regulation of muscle cell differentiation	3	2.3	0.031	0.38
GOTERM_BP_FAT	odontogenesis of dentine-containing tooth	3	2.3	0.031	0.38
GOTERM_BP_FAT	embryonic development ending in birth or egg hatching	7	5.3	0.031	0.38
GOTERM_BP_FAT	vasculature development	6	4.6	0.033	0.39
INTERPRO	Fibronectin, type III	6	4.6	0.011	0.4
INTERPRO	Cystine knot, C-terminal	3	2.3	0.013	0.41
INTERPRO	Immunoglobulin subtype 2	6	4.6	0.015	0.41
GOTERM_BP_FAT	determination of left/right symmetry	3	2.3	0.036	0.41
GOTERM_BP_FAT	determination of symmetry	3	2.3	0.037	0.42
GOTERM_BP_FAT	determination of bilateral symmetry	3	2.3	0.037	0.42
GOTERM_BP_FAT	BMP signaling pathway	3	2.3	0.039	0.43
SP_PIR_KEYWORDS	gastrulation	2	1.5	0.033	0.45
SP_PIR_KEYWORDS	Immunoglobulin domain	8	6.1	0.036	0.45
INTERPRO	Semaphorin/CD100 antigen	3	2.3	0.02	0.46
SP_PIR_KEYWORDS	transmembrane	43	32.8	0.042	0.47
GOTERM_BP_FAT	learning or memory	4	3.1	0.044	0.47
GOTERM_BP_FAT	gonad development	4	3.1	0.045	0.47
UP_SEQ_FEATURE	repeat:LRR 2	7	5.3	0.02	0.48
GOTERM_BP_FAT	regulation of nervous system development	5	3.8	0.048	0.48
GOTERM_BP_FAT	cell migration involved in gastrulation	2	1.5	0.049	0.48
GOTERM_BP_FAT	regulation of striated muscle tissue development	3	2.3	0.049	0.48
GOTERM_BP_FAT	behavior	8	6.1	0.049	0.48
INTERPRO	Cysteine-rich flanking region, C-terminal	4	3.1	0.024	0.49
GOTERM_BP_FAT	regulation of muscle development	3	2.3	0.051	0.49
GOTERM_BP_FAT	regionalization	5	3.8	0.052	0.49
GOTERM_BP_FAT	positive regulation of transcription, DNA-dependent	8	6.1	0.053	0.49
UP_SEQ_FEATURE	repeat:LRR 1	7	5.3	0.02	0.5
INTERPRO	Proteinase inhibitor I1, Kazal	3	2.3	0.041	0.5
GOTERM_BP_FAT	positive regulation of RNA metabolic process	8	6.1	0.055	0.5
UP_SEQ_FEATURE	repeat:LRR 6	6	4.6	0.013	0.51
UP_SEQ_FEATURE	repeat:LRR 5	6	4.6	0.019	0.51
INTERPRO	Sterile alpha motif SAM	4	3.1	0.028	0.51
GOTERM_BP_FAT	odontogenesis	3	2.3	0.056	0.51
UP_SEQ_FEATURE	domain:CTCK	3	2.3	0.012	0.52
UP_SEQ_FEATURE	repeat:LRR 3	7	5.3	0.015	0.52
UP_SEQ_FEATURE	domain:Sema	3	2.3	0.018	0.52
UP_SEQ_FEATURE	repeat:LRR 17	3	2.3	0.024	0.52
INTERPRO	Glycoprotein hormone receptor	2	1.5	0.041	0.52
INTERPRO	NC	2	1.5	0.041	0.52
UP_SEQ_FEATURE	domain:SAM	4	3.1	0.017	0.53
INTERPRO	EGF-like, type 3	5	3.8	0.048	0.53
GOTERM_BP_FAT	reproductive structure development	4	3.1	0.06	0.53
GOTERM_BP_FAT	development of primary sexual characteristics	4	3.1	0.062	0.53
GOTERM_BP_FAT	rhythmic process	4	3.1	0.063	0.53
UP_SEQ_FEATURE	repeat:LRR 4	6	4.6	0.027	0.54
INTERPRO	Immunoglobulin-like fold	9	6.9	0.041	0.54
INTERPRO	EGF-like	5	3.8	0.053	0.55
GOTERM_BP_FAT	positive regulation of neurogenesis	3	2.3	0.066	0.55
GOTERM_BP_FAT	negative regulation of cell differentiation	5	3.8	0.068	0.55
GOTERM_BP_FAT	positive regulation of glial cell differentiation	2	1.5	0.069	0.55
GOTERM_BP_FAT	regulation of transcription from RNA polymerase II promoter	10	7.6	0.073	0.55
INTERPRO	Follistatin/Osteonectin-like EGF domain	2	1.5	0.035	0.56
INTERPRO	DAN	2	1.5	0.035	0.56
INTERPRO	Fibronectin, type III-like fold	5	3.8	0.041	0.56
GOTERM_BP_FAT	regulation of gene-specific transcription	4	3.1	0.07	0.56
GOTERM_BP_FAT	gland development	4	3.1	0.071	0.56
GOTERM_BP_FAT	response to extracellular stimulus	5	3.8	0.071	0.56
GOTERM_BP_FAT	negative regulation of signal transduction	5	3.8	0.072	0.56
GOTERM_BP_FAT	regulation of transcription, DNA-dependent	19	14.5	0.073	0.56
GOTERM_BP_FAT	transmembrane receptor protein tyrosine kinase signaling pathway	5	3.8	0.075	0.56
GOTERM_BP_FAT	positive regulation of gliogenesis	2	1.5	0.075	0.56
GOTERM_BP_FAT	regulation of myoblast differentiation	2	1.5	0.075	0.56
GOTERM_BP_FAT	cell fate commitment	4	3.1	0.076	0.56
KEGG_PATHWAY	Thyroid cancer	3	2.3	0.027	0.57
UP_SEQ_FEATURE	repeat:LRR 11	4	3.1	0.031	0.57
GOTERM_BP_FAT	regulation of MAP kinase activity	4	3.1	0.079	0.57
UP_SEQ_FEATURE	topological domain:Extracellular	27	20.6	0.034	0.58
INTERPRO	Plexin/semaphorin/integrin	3	2.3	0.04	0.58
INTERPRO	EGF	4	3.1	0.06	0.58
INTERPRO	Immunoglobulin-like	8	6.1	0.063	0.58
GOTERM_BP_FAT	epithelial tube morphogenesis	3	2.3	0.082	0.58
UP_SEQ_FEATURE	repeat:LRR 16	3	2.3	0.036	0.59
UP_SEQ_FEATURE	transmembrane region	43	32.8	0.038	0.59
UP_SEQ_FEATURE	domain:F5/8 type C 1	2	1.5	0.039	0.59
UP_SEQ_FEATURE	domain:F5/8 type C 2	2	1.5	0.039	0.59
SP_PIR_KEYWORDS	egf-like domain	5	3.8	0.066	0.59
GOTERM_BP_FAT	regulation of RNA metabolic process	19	14.5	0.086	0.59
GOTERM_BP_FAT	endocrine system development	3	2.3	0.086	0.59
GOTERM_BP_FAT	positive regulation of cell development	3	2.3	0.086	0.59
GOTERM_BP_FAT	motor axon guidance	2	1.5	0.088	0.59
GOTERM_BP_FAT	angiogenesis	4	3.1	0.088	0.6
GOTERM_BP_FAT	cell proliferation	7	5.3	0.09	0.6
GOTERM_BP_FAT	sex differentiation	4	3.1	0.092	0.6
KEGG_PATHWAY	Wnt signaling pathway	5	3.8	0.043	0.61
SP_PIR_KEYWORDS	duplication	5	3.8	0.065	0.61
GOTERM_BP_FAT	forebrain development	4	3.1	0.094	0.61
GOTERM_BP_FAT	post-embryonic development	3	2.3	0.095	0.61
GOTERM_BP_FAT	positive regulation of multicellular organismal process	5	3.8	0.095	0.61
GOTERM_BP_FAT	response to peptide hormone stimulus	4	3.1	0.096	0.61
UP_SEQ_FEATURE	repeat:LRR 15	3	2.3	0.045	0.62
GOTERM_BP_FAT	negative regulation of cell communication	5	3.8	0.1	0.62
UP_SEQ_FEATURE	domain:Fibronectin type-III 1	4	3.1	0.057	0.68
SP_PIR_KEYWORDS	Chondrogenesis	2	1.5	0.089	0.68
UP_SEQ_FEATURE	domain:Fibronectin type-III 2	4	3.1	0.056	0.69
UP_SEQ_FEATURE	repeat:LRR 14	3	2.3	0.06	0.69
GOTERM_MF_FAT	sequence-specific DNA binding	10	7.6	0.016	0.74
UP_SEQ_FEATURE	topological domain:Cytoplasmic	30	22.9	0.081	0.78
UP_SEQ_FEATURE	repeat:LRR 13	3	2.3	0.091	0.81
GOTERM_MF_FAT	transcription regulator activity	17	13	0.032	0.86
GOTERM_MF_FAT	organic cation transmembrane transporter activity	2	1.5	0.087	0.94
GOTERM_MF_FAT	enzyme inhibitor activity	5	3.8	0.098	0.94
GOTERM_MF_FAT	protein-hormone receptor activity	2	1.5	0.075	0.96
GOTERM_MF_FAT	growth factor activity	4	3.1	0.086	0.96
GOTERM_MF_FAT	calcium ion binding	11	8.4	0.072	0.97
