# Supplementary material for: An integrated analysis of the SOX2 microRNA response program in human pluripotent and nullipotent stem cell lines
Source: BMC Genomics. 2014 Aug 25;15:711. doi: 10.1186/1471-2164-15-711 (PMC4162954; doi:10.1186/1471-2164-15-711)
Supplement: Supplementary file 5 — Additional file 5: Table S5: Predicted miRNA-target interactions by master regulator miRNAs. Master regulator miRNAs and their targets as predicted by our statistical analysis and further enhanced by microT-CDS and miRanda prediction with prediction scores included. (XLSX 15 KB) [file 12864_2014_6430_MOESM5_ESM.xlsx]

## Sheet: Sheet1
Predicted miRNA-target interactions by master regulator miRNAs with mirSVR (miRanda) and miRTG (microT-CDS scores)
Gene	miRNA	miRanda (mirSVR)	microT-CDS (miRTG)	Verified Target
ARRDC3	miR-148a	-0.6113	0.942	•
ATP2B4	miR-148a	-0.2482	0.938
CHD7	miR-148a	-1.1048	0.511
ELMO1	miR-148a	-0.1513	0.452
FAM123B	miR-148a	-0.1655	0.875
H2AFY	miR-148a	-1.3149	0.607
HDGF	miR-148a	-0.3311	0.647
HMGA2	miR-148a	-0.2503
IL6ST	miR-148a		0.805
ITGA5	miR-148a	-0.3845	0.998	•
ITGB8	miR-148a		0.791	•
LIX1	miR-148a	-0.5696	0.607
NRP1	miR-148a	-1.3151	0.999
PREX1	miR-148a	-0.1723	0.842
TEAD1	miR-148a		0.619
TMEM54	miR-148a	-0.9331	0.613
AHNAK	miR-200c	-0.9562	0.626
CITED2	miR-200c	-1.3369	0.772
MBNL3	miR-200c		0.814
NTF3	miR-200c	-0.9306	0.895
PLXNA2	miR-200c	-0.1132	0.844
PRTG	miR-200c	-0.7462	0.993
SEMA6D	miR-200c	-1.1564	0.747	•
YPEL2	miR-200c	-0.9361	0.997
ADAM19	mir-26a	-1.262	0.998
AMOT	mir-26a	-0.771	0.677
CDH2	mir-26a	-0.374	0.91
CDH11	mir-26a	-0.7687	0.626
CSNK1G1	mir-26a	-0.3659	0.61
ENC1	mir-26a	-0.1345	0.671
ENPEP	mir-26a	-0.464	0.929
HAS2	mir-26a	-0.7102	0.786
HMGA2	mir-26a	-1.1538	0.909	•
HOXA5	mir-26a	-1.2634	0.996	•
HOXA9	mir-26a	-0.8542	0.986
LHX1	mir-26a		0.611
ITGA5	mir-26a	-0.6745	0.997
ITGB8	mir-26a	-0.6115	0.457
LEF1	mir-26a	-0.5094	0.903	•
LIFR	mir-26a		0.695
MAP2	mir-26a	-1.1651	0.981	•
NID1	mir-26a	-0.6304	0.921
NRIP1	mir-26a	-0.545	0.708
PLXNA2	mir-26a	-0.3675	0.836
PRTG	mir-26a		0.908
SSFA2	mir-26a	-0.2746	0.913
TFAP2A	mir-26a	-0.1084	0.966
USP3	mir-26a	-1.2658	0.798
WNT5A	mir-26a	-0.1443	0.818
ZSWIM6	mir-26a	-1.2603	0.997
AHNAK	miR-200b		0.625
ARRDC3	miR-200b	-0.4634	0.569
CDH11	miR-200b	-1.2812	0.624
CNKSR3	miR-200b	-0.7193	0.935
CNTFR	miR-200b	-0.8881	0.803
EFNA1	miR-200b	-1.0855	0.996	•
EMP1	miR-200b		0.547
FN1	miR-200b	-1.0324	0.867	•
GATA2	miR-200b	-0.7151	0.895	•
GLI3	miR-200b	-0.7918	0.945
HEG1	miR-200b	-0.1668	0.928
HOXA5	miR-200b	-0.6277	0.934
KIAA0101	miR-200b	-1.3268	0.978
MAP2	miR-200b	-1.0238	0.996
MBNL3	miR-200b		0.805
NKD1	miR-200b	-0.148	0.673
NRIP1	miR-200b	-0.4246	0.905
NRP2	miR-200b	-0.1494	0.697
NTF3	miR-200b	-0.9077	0.889
PLXNA2	miR-200b	-0.1132	0.851
PRTG	miR-200b	-0.7175	0.996
ST6GALNAC5	miR-200b	-0.9223	0.769
TEAD1	miR-200b		0.788
TFAP2A	miR-200b	-1.0188	0.923	•
WWC3	miR-200b	-0.7623	0.732
ZEB2	miR-200b	-1.3148	1	•
ATP2B4	miR-367	-0.7252	0.755
CADM2	miR-367	-1.1948	0.909
EOMES	miR-367	-1.1489	0.848
HAND1	miR-367	-0.2389	0.759
MBNL3	miR-367		0.63
PKDCC	miR-367	-1.1277
SEMA6D	miR-367	-0.2425
SESN3	miR-367	-0.971	0.989
ACTC1	miR-30c	-0.9701	0.996
ADAM19	miR-30c	-1.348	0.994
ADAMTS9	miR-30c	-1.1302	0.808
AHNAK	miR-30c	-0.5152	0.552
CAMK2N1	miR-30c	-1.3158	1
CHD7	miR-30c	-1.0412
CSNK1G1	miR-30c	-0.1989	0.591
CYP24A1	miR-30c	-1.0662	0.905
ELMO1	miR-30c	-0.1501	0.832
FAM123B	miR-30c	-0.3634	0.834
FZD2	miR-30c
GRHL2	miR-30c	-1.1205	0.682
ITGA5	miR-30c	-0.9119	0.714
KIAA1024	miR-30c	-0.1684	0.85
LHX1	miR-30c		0.999
LIFR	miR-30c	-0.1818	0.981
MBNL3	miR-30c	-1.2137	0.988
NID1	miR-30c	-0.1247	0.831
NRIP1	miR-30c	-0.5487	0.934
NRP2	miR-30c	-1.1365
PLXNA2	miR-30c	-0.2883	0.906
PRTG	miR-30c		0.632
RARG	miR-30c	-1.1944	0.999
RASGRP3	miR-30c	-0.5251	0.856
RHOB	miR-30c	-1.1353	0.999
SNAI1	miR-30c	-1.1258	1	•
SNAI2	miR-30c	-0.8438	0.758
TBL1X	miR-30c	-0.1986	0.623
TEAD1	miR-30c		0.623
TIMP3	miR-30c	-0.5679	0.987
ZEB2	miR-30c	-0.3845	0.694
ZSWIM6	miR-30c	-1.0634	0.839
DPF1	miR-28-5p		0.604
IQSEC2	miR-28-5p	-0.3612	0.896
PRUNE2	miR-28-5p	-0.3338	0.754
CACNG4	miR-517b		0.451
HOXA5	miR-517b		0.887
NKD1	miR-517b	-0.3692	0.518
PRTG	miR-517b		0.508
ZEB2	miR-517b	-0.3549
ZNF436	miR-517b		0.619
NRP2	miR-517b
FZD2	miR-518a-3p, miR-518b, miR-518c, miR-518f
FRAS1	miR-518a-3p, miR-518b, miR-518c, miR-518f		0.551
IL13RA1	miR-518a-3p, miR-518b, miR-518c, miR-518f
JUP	miR-518a-3p, miR-518b, miR-518c, miR-518f
PREX1	miR-518a-3p, miR-518b, miR-518c, miR-518f
PRTG	miR-518a-3p, miR-518b, miR-518c, miR-518f
NKD1	miR-518a-3p, miR-518b, miR-518c, miR-518f
TEAD1	miR-518a-3p, miR-518b, miR-518c, miR-518f		0.706
TFAP2A	miR-518a-3p, miR-518b, miR-518c, miR-518f
TGFBR3	miR-518a-3p, miR-518b, miR-518c, miR-518f		0.781
