# Supplementary material for: An integrated analysis of the SOX2 microRNA response program in human pluripotent and nullipotent stem cell lines
Source: BMC Genomics. 2014 Aug 25;15:711. doi: 10.1186/1471-2164-15-711 (PMC4162954; doi:10.1186/1471-2164-15-711)
Supplement: Supplementary file 6 — Additional file 6: Table S6: MiRNAs with proximal SOX2 TFBSs. All miRNAs with TSSs close to SOX2 TFBSs as defined by the criteria outlined in the study. The table includes miRNA TSS coordinates and SOX2 TFBS coordinates. (XLSX 12 KB) [file 12864_2014_6430_MOESM6_ESM.xlsx]

## Sheet: Sheet1
MiRNAs with proximal SOX2 TFBSs produced from SOX2 ChIP data by Boyer et al. and Lister et al.
miRNA Precursor	TSS	Closest SOX2 binding site	TSS distance to signal peak
hsa-let-7f-2	chrX:53713674	chrX:53712006-53712473	1434
hsa-mir-106a	chrX:133307921	chrX:133308603-133309103	-932
hsa-mir-1183	chr7:21467132	chr7:21465713-21466540	-1005
hsa-mir-124-2	chr8:65285789	chr8:65285474-65286093	-5
hsa-mir-1251	chr12:97856582	chr12:97857792-97858807	1717
hsa-mir-1262	chr1:68698421	chr1:68698777-68699315	-625
hsa-mir-1284	chr3:71633154	chr3:71633464-71633909	-532
hsa-mir-135b	chr1:205425083	chr1:205420351-205420919	4448
hsa-mir-137	chr1:98515428	chr1:98518369-98519275	-3394
hsa-mir-1469	chr15:96873142	chr15:96870542-96871124	-2309
hsa-mir-148b	chr12:54719408	chr12:54722402-54722797	-3191
hsa-mir-1539	chr18:47013373	chr18:47013312-47013784	175
hsa-mir-181a-2	chr9:127533590	chr9:127533658-127534457	-467
hsa-mir-181b-2	chr9:127533590	chr9:127533658-127534457	-467
hsa-mir-182	chr7:129465731	chr7:129469909-129470126	-4286
hsa-mir-183	chr7:129465731	chr7:129469909-129470126	-4286
hsa-mir-18b	chrX:133307921	chrX:133308603-133309103	-932
hsa-mir-1915	chr10:21799334	chr10:21801578-21802199	-2554
hsa-mir-19b-2	chrX:133307921	chrX:133308603-133309103	-932
hsa-mir-204	chr9:74061821	chr9:74060915-74061462	632
hsa-mir-205	chr1:209602166	chr1:209601740-209602298	-147
hsa-mir-20b	chrX:133307921	chrX:133308603-133309103	-932
hsa-mir-21	chr17:57915328	chr17:57917762-57918622	2864
hsa-mir-2116	chr15:59665071	chr15:59665271-59665485	-307
hsa-mir-22	chr17:1620442	chr17:1620225-1621031	-186
hsa-mir-29a	chr7:130596984	chr7:130595465-130596179	1162
hsa-mir-29b-1	chr7:130597000	chr7:130595465-130596179	1178
hsa-mir-301a	chr17:57232801	chr17:57232487-57233005	55
hsa-mir-3119-2	chr1:170115143	chr1:170115102-170115614	215
hsa-mir-3143	chr6:27106163	chr6:27106644-27107401	859
hsa-mir-3152	chr9:18473893	chr9:18473553-18474119	57
hsa-mir-3169	chr13:61781194	chr13:61776253-61776634	4750
hsa-mir-3175	chr15:93443420	chr15:93442584-93443048	-604
hsa-mir-3185	chr17:46806431	chr17:46810433-46811027	-4299
hsa-mir-32	chr9:111882226	chr9:111882218-111882992	-379
hsa-mir-320d-1	chr13:41345477	chr13:41345255-41345687	6
hsa-mir-324	chr17:7141112	chr17:7142922-7143418	-2058
hsa-mir-363	chrX:133307921	chrX:133308603-133309103	-932
hsa-mir-424	chrX:133680663	chrX:133677402-133677840	3042
hsa-mir-4279	chr5:31962582	chr5:31965463-31965738	-3018
hsa-mir-4312	chr15:69113237	chr15:69115958-69116337	-2910
hsa-mir-4327	chr21:31798231	chr21:31798778-31799405	-860
hsa-mir-450a-1	chrX:133680811	chrX:133677402-133677840	3190
hsa-mir-450a-2	chrX:133681809	chrX:133677402-133677840	4188
hsa-mir-454	chr17:57232801	chr17:57232487-57233005	55
hsa-mir-503	chrX:133680663	chrX:133677402-133677840	3042
hsa-mir-542	chrX:133680811	chrX:133677402-133677840	3190
hsa-mir-548d-1	chr8:124408706	chr8:124409062-124409295	-472
hsa-mir-548n	chr7:35077884	chr7:35078147-35078564	-471
hsa-mir-564	chr3:44803210	chr3:44803105-44803634	159
hsa-mir-568	chr3:114052543	chr3:114052248-114053101	-131
hsa-mir-577	chr4:115519612	chr4:115520788-115521347	1455
hsa-mir-596	chr8:1765180	chr8:1762193-1762607	-2780
hsa-mir-611	chr11:61563771	chr11:61564768-61565069	-1147
hsa-mir-621	chr13:41345477	chr13:41345255-41345687	6
hsa-mir-629	chr15:70390257	chr15:70390363-70391105	-477
hsa-mir-630	chr15:72766668	chr15:72765775-72766487	-537
hsa-mir-631	chr15:75661328	chr15:75661471-75662264	-539
hsa-mir-638	chr19:10828650	chr19:10827916-10828677	-353
hsa-mir-664	chr1:220445797	chr1:220447142-220447950	-1749
hsa-mir-671	chr7:150929576	chr7:150924349-150925100	-4851
hsa-mir-7-1	chr9:86595570	chr9:86597268-86598396	-2262
hsa-mir-7-3	chr19:4722930	chr19:4724044-4724750	1467
hsa-mir-760	chr1:94292349	chr1:94294537-94295072	-2455
hsa-mir-766	chrX:118829534	chrX:118830498-118831038	-1234
hsa-mir-9-2	chr5:87969146	chr5:87966912-87967605	1887
hsa-mir-92a-2	chrX:133307921	chrX:133308603-133309103	-932
hsa-mir-92b	chr1:155164788	chr1:155165680-155166490	1297
hsa-mir-942	chr1:117602926	chr1:117602273-117603326	-126
hsa-mir-96	chr7:129465731	chr7:129469909-129470126	-4286
hsa-mir-98	chrX:53713674	chrX:53712006-53712473	1434
